# Supplementary material for: Candida auris cells form giant lipid droplets to survive in harsh environments
Source: Commun Biol. 2025 May 22;8:783. doi: 10.1038/s42003-025-08204-7 (PMC12098800; doi:10.1038/s42003-025-08204-7)
Supplement: Supplementary file 3 — Dataset 1 [file 42003_2025_8204_MOESM3_ESM.xlsx]

## Sheet: Seven Categories
Relative levels of seven major lipid types in haploid and diploid cells w/ or w/o gLDs.
	Mean Peak Intensity of haploid cells		Mean Peak Intensity of diploid cells		Haploid	Diploid	State
Category	w/o gLDs	w/ gLDs	w/o gLDs	w/ gLDs	Log2[(w/ gLDs)/(w/o gLDs)]	Log2[(w/ gLDs)/(w/o gLDs)]	in haploid cells w/ gLDs	in diploid cells w/ gLDs
FattyAcyls, FA	1.51567e+07	1.06707e+08	1.27939e+07	9.89118e+07	2.81564	2.95068	Up	Up
Glycerolipids, GL	2.02004e+10	7.96227e+10	2.11002e+10	9.82567e+10	1.9788	2.2193	Up	Up
Glycerophospholipids, GP	3.68709e+11	3.24435e+11	3.75451e+11	4.93108e+11	-0.184551	0.393278	Down	Up
PrenolLipids, PR	2.89274e+08	1.05663e+08	2.72682e+08	1.29213e+08	-1.45296	-1.07747	Down	Down
Saccharolipids, SL	5.5631e+09	1.17795e+10	4.91436e+09	1.2428e+10	1.08232	1.33852	Up	Up
Sphingolipids, SP	2.93493e+08	9.65297e+08	3.07549e+08	7.02141e+08	1.71765	1.19095	Up	Up
SterolLipids, ST	103310	1.41899e+07	71218.1	2.24304e+07	7.10174	8.29899	Up	Up
Notes:
1. Mean peak intensity listed in table represents the average of six parallels.
2. Log2[(w/ gLDs)/(w/o gLDs)] = Log2Ratio(Mean Peak Intensity of cells with gLDs/Mean Peak Intensity of cells without gLDs).
3. If Log2[(w/ gLDs)/(w/o gLDs)] > 0, state "UP", a higher amount of lipid synthesis in cells w/ gLDs compared to cells w/o gLDs.
4. If Log2[(w/ gLDs)/(w/o gLDs)] < 0, state "DOWN", a lower amount of lipid synthesis in cells w/ gLDs compared to cells w/o gLDs.

## Sheet: Main class
Relative levels of lipid components within the main class included in seven categories in haploid and diploid cells w/ or w/o gLDs.
		MeanPeakIntensity of haploid cells		MeanPeakIntensity of diploid cells		Haploid	Diploid	State
Category	Main class	w/o gLDs	w/ gLDs	w/o gLDs	w/ gLDs	Log2[(w/ gLDs)/(w/o gLDs)]	Log2[(w/ gLDs)/(w/o gLDs)]	in haploid cells w/ gLDs	in diploid cells w/ gLDs
Fatty Acyls, FA	Fatty Acid	1.51567e+07	1.06707e+08	1.27939e+07	9.89118e+07	2.81564	2.95068	Up	Up
Glycerolipids, GL	Neutral glycerolipid	2.02004e+10	7.96227e+10	2.11002e+10	9.82567e+10	1.9788	2.2193	Up	Up
Glycerophospholipids, GP	P-Choline	2.43805e+11	2.24598e+11	2.51949e+11	3.73556e+11	-0.118382	0.568196	Down	UP
	P-Ethanol Amine	1.00602e+11	7.0929e+10	1.02084e+11	8.73448e+10	-0.504215	-0.224957	Down	Down
	P-Inositol	5.50826e+06	3.10155e+07	5.60566e+06	1.23897e+07	2.49332	1.14419	Up	Up
	P-Glycerol	7.33633e+09	4.66975e+09	5.4169e+09	3.55411e+09	-0.651714	-0.607978	Down	Down
	P-Serine	7.53175e+09	1.3124e+10	6.57574e+09	1.34716e+10	0.80115	1.0347	Up	Up
	P-Acid	9.2442e+09	1.07783e+10	9.27135e+09	1.49485e+10	0.22151	0.689145	Up	Up
	P-Ethanol	5.67702e+07	1.19246e+08	4.95659e+07	9.33599e+07	1.07074	0.913455	Up	Up
	P-Methanol	8.18693e+07	1.2751e+08	6.34433e+07	7.59053e+07	0.639211	0.258731	Up	Up
	Cardiolipin	4.5296e+07	5.86859e+07	3.64909e+07	5.1267e+07	0.373628	0.490495	Up	Up
Sphingolipids, SP	Glycosphingolipids	2.93493e+08	9.65297e+08	3.07549e+08	7.02141e+08	1.71765	1.19095	Up	Up
Sterol Lipids, ST	Steroid	103310	1.41899e+07	71218.1	2.24304e+07	7.10174	8.29899	Up	Up
Prenol Lipids, PR	Coenzyme	2.89274e+08	1.05663e+08	2.72682e+08	1.29213e+08	-1.45296	-1.07747	Down	Down
Saccharolipids, SL	Neutral Glycosphingolipids	3.90043e+09	9.20499e+09	3.56458e+09	9.90447e+09	1.23878	1.47435	Up	Up
	Glycoglycerolipid	1.66267e+09	2.57453e+09	1.34978e+09	2.52356e+09	0.630807	0.902739	Up	Up
Notes:
1. Mean peak intensity listed in table represents the average of six parallels.
2. Log2[(w/ gLDs)/(w/o gLDs)] = Log2Ratio(Mean Peak Intensity of cells with gLDs/Mean Peak Intensity of cells without gLDs).
3. If Log2[(w/ gLDs)/(w/o gLDs)] > 0, state "UP", a higher amount of lipid synthesis in cells w/ gLDs compared to cells w/o gLDs.
4. If Log2[(w/ gLDs)/(w/o gLDs)] < 0, state "DOWN", a lower amount of lipid synthesis in cells w/ gLDs compared to cells w/o gLDs.

## Sheet: Sub class
Relative levels of lipid components within the sub class included in seven categories in haploid and diploid cells w/ or w/o gLDs.
			MeanPeakIntensity of haploid cells		MeanPeakIntensity of diploid cells		Haploid	Diploid	State
Category	Main class	Sub class	w/o gLDs	w/ gLDs	w/o gLDs	w/ gLDs	Log2[(w/ gLDs)/(w/o gLDs)]	Log2[(w/ gLDs)/(w/o gLDs)]	in haploid cells w/ gLDs	in diploid cells w/ gLDs
Fatty Acyls, FA	Fatty acid	FA (Fatty acid)	461500	1.72695e+07	275966	1.52303e+07	5.22575	5.78631	Up	Up
		OAHFA ((O-acyl)-1-hydroxy fatty acid)	1.46952e+07	8.94379e+07	1.25179e+07	8.36815e+07	2.60555	2.74091	Up	Up
Glycerolipids, GL	Neutral glycerolipid	MG (Monoglyceride)	2.71611e+06	1.04174e+07	2.05827e+06	8.73683e+06	1.93939	2.08568	Up	Up
		DG (Diglyceride)	8.15075e+09	3.29953e+10	9.90945e+09	4.7778e+10	2.01726	2.26947	Up	Up
		TG (Triglyceride)	1.20469e+10	4.6617e+10	1.11887e+10	5.047e+10	1.95219	2.17339	Up	Up
Glycerophospholipids, GP	P-Choline	LPC (Lyso-phosphatidylcholine)	1.34452e+10	6.82774e+09	2.0173e+10	3.51498e+09	-0.977612	-2.52084	Down	Down
		PC (Phosphatidylcholine)	2.30359e+11	2.1777e+11	2.31776e+11	3.70041e+11	-0.0810815	0.674957	Down	Up
	P-Ethanol Amine	LPE (Lyso-phosphatidylethanolamine)	7.26374e+08	9.30719e+08	1.07366e+09	4.05384e+08	0.357632	-1.40517	Up	Down
		LdMePE (Lysodimethylphosphatidylethanolamine)	1.67359e+07	1.96398e+08	3.24843e+07	9.21451e+07	3.55276	1.50416	Up	Up
		PE (Phosphatidylethanolamine)	4.0791e+10	5.15815e+10	4.12351e+10	5.64791e+10	0.338602	0.453843	Up	Up
		dMePE (Dimethylphosphatidylethanolamine)	5.90681e+10	1.82203e+10	5.97423e+10	3.03682e+10	-1.69683	-0.976192	Down	Down
	P-Inositol	LPI (Lyso-phosphatidylinositol)	5.50826e+06	3.10155e+07	5.60566e+06	1.23897e+07	2.49332	1.14419	Up	Up
		PI (Phosphatidylinositol)	5.03996e+09	1.8183e+10	4.30255e+09	1.80682e+10	1.8511	2.07019	Up	Up
		PIP (Phosphatidylinositol phosphate)	7.70926e+06	2.56853e+07	7.49356e+06	4.14429e+07	1.73628	2.4674	Up	Up
	P-Glycerol	LPG (Lyso-phosphatidylglycerol)	1.82316e+06	3.2716e+06	2.32914e+06	813383	0.843558	-1.51779	Up	Down
		PG (Phosphatidylglycerol)	7.3345e+09	4.66648e+09	5.41457e+09	3.5533e+09	-0.652366	-0.607688	Down	Down
	P-Serine	LPS (Lyso-phosphatidylserine)	1.55459e+06	1.24993e+07	1.60396e+06	2.94033e+06	3.00724	0.874334	Up	Up
		PS (Phosphatidylserine)	7.5302e+09	1.31115e+10	6.57414e+09	1.34687e+10	0.800073	1.03473	Up	Up
	P-Acid	PA (Phosphatidic acid)	9.2442e+09	1.07783e+10	9.27135e+09	1.49485e+10	0.22151	0.689145	Up	Up
	P-Ethanol	PEt (Phosphatidylethanol)	5.67702e+07	1.19246e+08	4.95659e+07	9.33599e+07	1.07074	0.913455	Up	Up
	P-Methanol	PMe (Phosphatidylmethanol)	8.18693e+07	1.2751e+08	6.34433e+07	7.59053e+07	0.639211	0.258731	Up	Up
	Cardiolipin	CL (Cardiolipin)	4.5296e+07	5.86859e+07	3.64909e+07	5.1267e+07	0.373628	0.490495	Up	Up
Sphingolipids, SP	Glycosphingolipids	Cer (Ceramides)	2.93493e+08	9.65297e+08	3.07549e+08	7.02141e+08	1.71765	1.19095	Up	Up
Sterol Lipids, ST	Steroid	StE (Stigmasteryl ester)	103310	1.41899e+07	71218.1	2.24304e+07	7.10174	8.29899	Up	Up
Prenol Lipids, PR	Coenzyme	Co (Coenzyme)	2.89274e+08	1.05663e+08	2.72682e+08	1.29213e+08	-1.45296	-1.07747	Down	Down
Saccharolipids, SL	Neutral Glycosphingolipids	XCerG1 (Glycosylceramide)	3.90043e+09	9.20499e+09	3.56458e+09	9.90447e+09	1.23878	1.47435	Up	Up
	Glycoglycerolipid	MGDG (Monogalactosyldiacylglycerol)	1.3174e+09	1.97231e+09	1.03644e+09	1.99125e+09	0.582192	0.942028	Up	Up
		DGDG (Digalactosyldiacylglycerol)	3.40304e+08	5.95105e+08	3.05689e+08	5.29894e+08	0.806319	0.793639	Up	Up
		SQDG (Sulfoquinovosyldiacylglycerol)	4.96566e+06	7.11608e+06	7.6445e+06	2.4236e+06	0.519095	-1.65727	Up	Down
Notes:
1. Mean peak intensity listed in table represents the average of six parallels.
2. Log2[(w/ gLDs)/(w/o gLDs)] = Log2Ratio(Mean Peak Intensity of cells with gLDs/Mean Peak Intensity of cells without gLDs).
3. If Log2[(w/ gLDs)/(w/o gLDs)] > 0, state "UP", a higher amount of lipid synthesis in cells w/ gLDs compared to cells w/o gLDs.
4. If Log2[(w/ gLDs)/(w/o gLDs)] < 0, state "DOWN", a lower amount of lipid synthesis in cells w/ gLDs compared to cells w/o gLDs.

## Sheet: unsaturated fatty acids
Relative levels of significantly different unsaturated fatty acids in haploid and diploid cells w/ or w/o gLDs.
										MeanPeakIntensity of haploid cells		MeanPeakIntensity of diploid cells		Haploid	Diploid	State
Sub class	Metabolite ID	VIP	CalcMz	Name	FA1	FA2	FA3	Carbon chain	Unsaturation	w/o gLDs	w/ gLDs	w/o gLDs	w/ gLDs	Log2[(w/ gLDs)/(w/o gLDs)]	Log2[(w/ gLDs)/(w/o gLDs)]	in haploid and diploid cells w/ gLDs
PC (Phosphatidylcholine)	3.7_822.5301885	1.32547	822.529	Pc(18:3/18:3)	(18:3)	(18:3)		36	6	1.29974e+07	1.42526e+06	1.44452e+07	1.34795e+06	-3.18892	-3.42175	Down
	4.14_798.530338375	1.25472	798.529	Pc(16:1/18:3)	(16:1)	(18:3)		34	4	3.37465e+07	4.6363e+06	3.85368e+07	6.92751e+06	-2.86369	-2.47583	Down
	4.35_824.545168833333	1.20065	824.545	Pc(18:3/18:2)	(18:3)	(18:2)		36	5	8.83425e+07	1.44298e+07	9.98791e+07	2.23216e+07	-2.61406	-2.16174	Down
	4.64_812.545037791667	1.37938	812.545	Pc(18:2/17:2)	(18:2)	(17:2)		35	4	1.84215e+07	1.69391e+06	2.34755e+07	2.52054e+06	-3.44296	-3.21935	Down
	5.54_814.560798166667	1.29435	814.56	Pc(17:1/18:2)	(17:1)	(18:2)		35	3	1.64246e+08	2.00253e+07	1.93151e+08	3.07283e+07	-3.03596	-2.65209	Down
	7.89_818.592292583333	1.30754	818.592	Pc(17:0/18:1)	(17:0)	(18:1)		35	1	2.0915e+08	2.45627e+07	2.1283e+08	4.2302e+07	-3.09	-2.33091	Down
PE (Phosphatidylethanolamine)	3.92_734.478309458333	1.34803	734.477	Pe(18:3/18:3)	(18:3)	(18:3)		36	6	4.79921e+06	489228	4.849e+06	478062	-3.29422	-3.34242	Down
	4.13_722.47677126087	1.28894	722.477	Pe(18:3/17:2)	(18:3)	(17:2)		35	5	376534	82607.7	433594	35300.3	-2.18843	-3.61859	Down
	4.39_710.478055125	1.25952	710.477	Pe(16:1/18:3)	(16:1)	(18:3)		34	4	9.66567e+06	1.31929e+06	1.01912e+07	2.13159e+06	-2.87311	-2.25732	Down
	4.96_724.493677625	1.34102	724.492	Pe(18:2/17:2)	(18:2)	(17:2)		35	4	9.72396e+06	1.02569e+06	1.1483e+07	1.37967e+06	-3.24495	-3.05711	Down
	5.62_700.492570875	1.13382	700.492	Pe(17:1/16:1)	(17:1)	(16:1)		33	2	1.81397e+07	3.57982e+06	2.16093e+07	4.83929e+06	-2.34119	-2.15879	Down
	5.93_726.51120425	1.2129	726.508	Pe(17:1/18:2)	(17:1)	(18:2)		35	3	7.43304e+07	1.17419e+07	8.95497e+07	1.49193e+07	-2.66229	-2.58551	Down
	5.92_740.523819958333	1.08558	740.524	Pe(18:1/18:2)	(18:1)	(18:2)		36	3	794685	174739	877524	143050	-2.18518	-2.61692	Down
PA (Phosphatidic acid)	4.89_657.451380636364	1.23851	657.45	Pa(17:1/16:1)	(17:1)	(16:1)		33	2	8.40937e+06	1.36239e+06	4.4833e+06	219144	-2.62586	-4.35461	Down
	6.51_797.607151083333	1.33143	797.607	Pa(25:1/18:1)	(25:1)	(18:1)		43	2	1.45517e+06	1.40789e+07	1.25512e+06	1.5914e+07	3.27427	3.66439	Up
	7.29_687.498340217391	1.50992	687.497	Pa(17:0/18:1)	(17:0)	(18:1)		35	1	9.71888e+06	562669	7.01717e+06	840402	-4.11043	-3.06174	Down
	7.83_673.482332125	1.15057	673.481	Pa(16:0/18:1)	(16:0)	(18:1)		34	1	7.36082e+06	4.69937e+07	3.43169e+06	5.08057e+07	2.67453	3.888	Up
	7.85_699.499990041667	1.30806	699.497	Pa(18:1/18:1)	(18:1)	(18:1)		36	2	1.2185e+07	1.10473e+08	6.18469e+06	9.13482e+07	3.18052	3.8846	Up
PG (Phosphatidylglycerol)	3.98_705.472067	1.13706	705.471	Pg(15:0/16:1)	(15:0)	(16:1)		31	1	619342	117704	546990	73447.2	-2.39558	-2.89673	Down
	4.15_731.488599958333	1.25627	731.487	Pg(17:1/16:1)	(17:1)	(16:1)		33	2	1.39508e+07	1.90723e+06	1.26673e+07	1.06579e+06	-2.8708	-3.57112	Down
	5.07_733.50575925	1.24484	733.503	Pg(15:0/18:1)	(15:0)	(18:1)		33	1	6.78357e+07	9.67304e+06	6.00733e+07	6.17902e+06	-2.81	-3.28127	Down
	5.33_778.559568333333	1.5203	778.559	Pg(17:1/18:1)	(17:1)	(18:1)		35	2	4.1931e+08	2.29964e+07	3.3255e+08	1.57434e+07	-4.18854	-4.40075	Down
	6.53_787.550435958333	1.52859	787.549	Pg(19:1/18:1)	(19:1)	(18:1)		37	2	6.96566e+06	371463	4.85994e+06	221189	-4.22897	-4.45759	Down
	7.83_789.5664995	1.20464	789.565	Pg(19:0/18:1)	(19:0)	(18:1)		37	1	2.27832e+06	383111	1.68664e+06	313795	-2.57213	-2.42626	Down
PI (Phosphatidylinositol)	3.76_793.487424166667	1.06349	793.487	Pi(15:0/16:1)	(15:0)	(16:1)		31	1	2.34828e+06	548806	2.46104e+06	283067	-2.09724	-3.12005	Down
	4.32_883.535601916667	1.82692	883.534	Pi(18:1/20:4)	(18:1)	(20:4)		38	5	36247.2	2.11793e+06	26707.4	3.02584e+06	5.86865	6.82395	Up
	5.39_835.536994666667	1.18552	835.534	Pi(16:0/18:1)	(16:0)	(18:1)		34	1	3.9688e+08	2.36486e+09	3.37681e+08	2.57354e+09	2.57498	2.93002	Up
	6.94_863.566573416667	1.24469	863.566	Pi(18:0/18:1)	(18:0)	(18:1)		36	1	1.39388e+08	9.90052e+08	1.15107e+08	1.24658e+09	2.8284	3.43694	Up
	7.93_891.598214958333	1.68997	891.597	Pi(20:0/18:1)	(20:0)	(18:1)		38	1	685652	2.48546e+07	751676	4.13674e+07	5.17989	5.78224	Up
	8.28_919.629945416667	1.69999	919.628	Pi(18:1/22:0)	(18:1)	(22:0)		40	1	136950	5.13693e+06	150793	8.6896e+06	5.22919	5.84865	Up
PS (Phosphatidylserine)	4.2_744.483551041667	1.08153	744.482	Ps(15:0/18:2)	(15:0)	(18:2)		33	2	6.55492e+06	1.48863e+06	6.00799e+06	774788	-2.13859	-2.95501	Down
	7.26_788.547181083333	1.13847	788.545	Ps(18:0/18:1)	(18:0)	(18:1)		36	1	5.28874e+07	2.8124e+08	4.12876e+07	2.62677e+08	2.41081	2.66951	Up
	4.63_780.483026291667	1.17879	780.482	Ps(16:0/20:5)	(16:0)	(20:5)		36	5	1.98509e+06	1.2092e+07	1.66236e+06	8.13594e+06	2.60677	2.29108	Up
	5.5_782.49938175	1.42518	782.498	Ps(16:0/20:4)	(16:0)	(20:4)		36	4	2.23736e+06	3.03685e+07	1.4958e+06	2.97152e+07	3.7627	4.31221	Up
	5.71_808.51415175	1.41855	808.513	Ps(18:1/20:4)	(18:1)	(20:4)		38	5	1.02197e+06	1.33404e+07	868800	1.19211e+07	3.70637	3.77835	Up
	7.16_810.529628666667	1.41549	810.529	Ps(18:0/20:4)	(18:0)	(20:4)		38	4	920861	1.24424e+07	728452	1.51301e+07	3.75614	4.37645	Up
LPC (Lyso-phosphatidylcholine)	0.85_492.30899025	1.02041	492.308	Lpc(16:2)	(16:2)			16	2	1.33738e+07	3.54548e+06	2.5379e+07	1.55315e+06	-1.91536	-4.03036	Down
	0.88_480.308685875	1.05612	480.308	Lpc(15:1)	(15:1)			15	1	5.37851e+06	1.31296e+06	9.61452e+06	380663	-2.03438	-4.65863	Down
	0.9_518.325115833333	1.35113	518.324	Lpc(18:3)	(18:3)			18	3	5.02837e+08	5.08335e+07	8.02633e+08	2.76389e+07	-3.30624	-4.85997	Down
	0.94_506.324383875	1.49126	506.324	Lpc(17:2)	(17:2)			17	2	3.94634e+07	2.41054e+06	9.73196e+07	1.68016e+06	-4.03309	-5.85606	Down
	1.11_508.340313125	1.43575	508.34	Lpc(17:1)	(17:1)			17	1	1.23663e+09	9.11182e+07	2.57362e+09	6.07494e+07	-3.76253	-5.40479	Down
	1.12_530.323202333333	1.51898	530.324	Lpc(19:4)	(19:4)			19	4	5.41948e+07	3.11654e+06	5.94284e+07	2.27678e+06	-4.12014	-4.70608	Down
	1.19_534.355451875	1.28896	534.355	Lpc(19:2)	(19:2)			19	2	2.7166e+06	392569	5.43519e+06	193309	-2.79078	-4.81335	Down
	1.36_548.371503208333	1.00221	548.371	Lpc(20:2)	(20:2)			20	2	1.50058e+07	4.17601e+06	2.27688e+07	2.17684e+06	-1.84532	-3.38675	Down
	1.42_532.339651727273	1.2869	532.34	Lpc(19:3)	(19:3)			19	3	6.36031e+06	882977	8.70384e+06	563863	-2.84865	-3.94824	Down
	1.48_536.370845291667	1.2633	536.371	Lpc(19:1)	(19:1)			19	1	7.37075e+07	9.89317e+06	1.0031e+08	5.50581e+06	-2.89731	-4.18737	Down
TG (Triglyceride)	10_882.754681416667	1.12748	882.755	Tg(18:3/17:1/18:2)	(18:3)	(17:1)	(18:2)	53	6	2.62192e+07	5.29357e+06	2.91761e+07	6.7817e+06	-2.30831	-2.10507	Down
	10.62_874.786033125	1.0728	874.786	Tg(16:0/18:1/18:2)	(16:0)	(18:1)	(18:2)	52	3	1.57914e+09	6.87978e+09	1.43093e+09	8.13257e+09	2.12323	2.50676	Up
	10.64_900.801382791667	1.04936	900.801	Tg(18:1/18:1/18:2)	(18:1)	(18:1)	(18:2)	54	4	1.19693e+09	4.93623e+09	1.09523e+09	4.94736e+09	2.04407	2.17542	Up
	10.88_902.817117833333	1.40194	902.817	Tg(18:1/18:1/18:1)	(18:1)	(18:1)	(18:1)	54	3	1.01967e+09	1.23104e+10	9.37197e+08	1.33909e+10	3.59371	3.83675	Up
	10.89_850.785706	1.1457	850.786	Tg(16:0/16:0/18:1)	(16:0)	(16:0)	(18:1)	50	1	1.78867e+08	9.53308e+08	1.45677e+08	1.07157e+09	2.41405	2.87887	Up
	10.89_876.801601916667	1.25789	876.801	Tg(16:0/18:1/18:1)	(16:0)	(18:1)	(18:1)	52	2	8.92247e+08	6.6442e+09	8.22826e+08	7.49187e+09	2.89658	3.18667	Up
	10.9_928.833249416667	1.05232	928.833	Tg(20:1/18:1/18:2)	(20:1)	(18:1)	(18:2)	56	4	1.97156e+07	8.15213e+07	1.66001e+07	9.61566e+07	2.04784	2.5342	Up
	11.14_930.849501833333	1.2103	930.848	Tg(20:1/18:1/18:1)	(20:1)	(18:1)	(18:1)	56	3	1.57989e+07	1.03244e+08	1.32444e+07	1.24033e+08	2.70816	3.22726	Up
	11.15_878.817399791667	1.41982	878.817	Tg(18:0/16:0/18:1)	(18:0)	(16:0)	(18:1)	52	1	8.6306e+07	1.10883e+09	7.35504e+07	1.13998e+09	3.68343	3.95413	Up
	11.15_904.833013375	1.54344	904.833	Tg(18:0/18:1/18:1)	(18:0)	(18:1)	(18:1)	54	2	1.64199e+08	3.3482e+09	1.49892e+08	3.34421e+09	4.34986	4.47967	Up
	11.17_932.864769625	1.54266	932.864	Tg(20:0/18:1/18:1)	(20:0)	(18:1)	(18:1)	56	2	1.90401e+07	3.84239e+08	2.76796e+07	2.69049e+08	4.33489	3.28097	Up
	11.4_906.849210208333	1.55803	906.848	Tg(18:0/18:0/18:1)	(18:0)	(18:0)	(18:1)	54	1	1.33092e+07	2.83926e+08	1.38122e+07	2.82395e+08	4.41502	4.3537	Up
	11.86_988.926900791667	1.46794	988.927	Tg(18:1/18:1/24:0)	(18:1)	(18:1)	(24:0)	60	2	1.77469e+06	2.74131e+07	1.50824e+06	2.75656e+07	3.94922	4.19193	Up
DG (Diglyceride)	7.76_608.525240333333	1.28362	608.525	Dg(16:0/18:3)	(16:0)	(18:3)		34	3	1.03093e+08	8.31835e+08	1.35297e+08	1.077e+09	3.01236	2.99282	Up
	8.53_638.571992	1.22137	638.572	Dg(18:1/18:1)	(18:1)	(18:1)		36	2	1.78458e+09	1.20409e+10	1.87744e+09	1.86442e+10	2.75429	3.31189	Up
	8.15_610.540477541667	1.16527	610.541	Dg(16:1/18:1)	(16:1)	(18:1)		34	2	8.35594e+08	5.01392e+09	1.07602e+09	6.95396e+09	2.58506	2.69213	Up
	8.5_612.556163458333	1.02861	612.556	Dg(16:0/18:1)	(16:0)	(18:1)		34	1	1.34543e+09	5.32653e+09	1.4918e+09	7.0109e+09	1.98512	2.23255	Up
	8.9_640.588093416667	1.08033	640.587	Dg(18:0/18:1)	(18:0)	(18:1)		36	1	3.08563e+08	1.38585e+09	3.37577e+08	2.68562e+09	2.16714	2.99196	Up
Notes:
1. Metabolite ID represents the unique index of specific metabolites in this study.
2. VIP, variable importance in projection.
3. CalcMz, claculated mass to charge ratro.
4. Mean peak intensity listed in table represents the average of six parallels.
5. Log2[(w/ gLDs)/(w/o gLDs)] = Log2Ratio(Mean Peak Intensity of cells with gLDs/Mean Peak Intensity of cells without gLDs).
6. If Log2[(w/ gLDs)/(w/o gLDs)] > 0, state "UP", a higher amount of lipid synthesis in cells w/ gLDs compared to cells w/o gLDs.
7. If Log2[(w/ gLDs)/(w/o gLDs)] < 0, state "DOWN", a lower amount of lipid synthesis in cells w/ gLDs compared to cells w/o gLDs.
8. Significantly different unsaturated fatty acids must satisfy following criteria:
	a. VIP > 1.
	b. Fold change >= 3.
	c. The state of haploid and diploid remains consistent.
