# Supplementary material for: Candida auris cells form giant lipid droplets to survive in harsh environments
Source: Commun Biol. 2025 May 22;8:783. doi: 10.1038/s42003-025-08204-7 (PMC12098800; doi:10.1038/s42003-025-08204-7)
Supplement: Supplementary file 4 — Dataset 2 [file 42003_2025_8204_MOESM4_ESM.xlsx]

## Sheet: all counts
Expression profiles of all genes of haploid/diploid cells with gLDs and cells without gLDs of C. auris.
	FPKM of Haploid cells w/ gLDs			FPKM of Haploid cells w/o gLDs			FPKM of Diploid cells w/ gLDs			FPKM of Diploid cells w/o gLDs			Haploid cells		Diploid cells
C. auris_ID	1	2	3	1	2	3	1	2	3	1	2	3	log2[(w/ gLDs)/(w/o gLDs)]	FDR	log2[(w/ gLDs)/(w/o gLDs)]	FDR	annotation
B9J08_004831	282.854	298.747	344.101	681.922	663.13	818.307	334.108	303.12	360.185	845.956	917.23	889.884	-1.21737	1.87089e-16	-1.39891	1.87893e-27	Possible regulatory protein; possible adhesin-like; Glu-rich domain; production in S. cerevisiae increases endothelial cell adherence and flocculence; flow model biofilm, alkaline or caspofungin induced
B9J08_005078	1555.13	1442.48	1332.29	1194.53	1093.58	1125.4	1675.4	1607.52	1543.18	944.196	1132.63	932.475	0.351686	0.0006046	0.694207	8.31783e-10	Adenine deaminase; purine salvage and nitrogen catabolism; colony morphology-related regulation by Ssn6; Hog1, CO2-induced; chlamydospore formation repressed in C. albicans and C. dubliniensis; rat catheter and F-12/C
B9J08_000319	92.0128	104.999	117.221	326.462	250.855	301.578	92.3352	104.625	102.438	260.154	278.189	229.268	-1.47595	2.80573e-12	-1.34304	9.43063e-11	Adenine deaminase; purine salvage and nitrogen catabolism; colony morphology-related regulation by Ssn6; Hog1, CO2-induced; chlamydospore formation repressed in C. albicans and C. dubliniensis; rat catheter and F-12/C
B9J08_000406	1133.69	1071.24	1083.98	1044.87	1026.69	1057.36	1114.1	1206.62	1106.99	1147.95	1243.11	1103.75	0.0800627	0.45262	-0.0140506	0.917524	Ortholog(s) have role in spliceosomal tri-snRNP complex assembly and U5 snRNP localization
B9J08_002478	50384.4	47675.7	47305.7	15624.3	13420.4	14481.3	45991.5	47169.5	44417.3	17444	16228.8	18534.4	1.74774	1.76916e-124	1.41168	9.54009e-70	Aspartate aminotransferase; soluble protein in hyphae; macrophage-induced protein; alkaline upregulated; amphotericin B repressed; gene used for strain identification by multilocus sequence typing; farnesol-, Hap43p-i
B9J08_000460	80842.9	76350.4	80389.7	65600.2	61057.4	65443.4	74431.9	78538.5	74862.3	58816.7	62888.3	70053.5	0.314382	2.49876e-06	0.26279	0.0031444	Putative aspartate aminotransferase; stationary phase enriched protein; Gcn4-regulated; Spider biofilm induced
B9J08_000766	1550.59	1533.73	1477.24	4579.82	4302.35	4771	1584.28	1864.68	1729.33	3679.45	4261.07	4300.8	-1.57365	7.0407e-85	-1.22626	5.79416e-33	Aspartate aminotransferase; nitrogen metabolism; similar but not orthologous to S. cerevisiae Aat2; clade-associated gene expression; protein levels decrease in stationary phase yeast; mutant is viable; flow model bio
B9J08_000189	9505.72	9404.9	10010.4	5821.13	5732.58	6247.63	9804.54	10013.7	10125.9	5563.3	6481.81	6298.06	0.707898	1.82e-22	0.721089	4.55607e-17	Putative ubiquinol-cytochrome-c reductase; induced upon adherence to polystyrene; flow model biofilm induced; Spider biofilm induced
B9J08_004811	2493.43	2586.22	2409.97	2517.22	2887.38	3171.17	2947.44	3045.87	2826.41	2801.66	3422.52	3709.97	-0.188356	0.0708115	-0.157389	0.188937	SAM-dependent RNA methyltransferase; methylates mRNA 5' cap; binds phosphorylated RNA Pol II C-term domain peptide; does not bind mRNA TPase and mRNA GTase (Cet1,Cgt1); functional homolog of S. cerevisiae Abd1; rat ca
B9J08_003027	6151.23	7228.67	6647.57	5303.84	5086.9	5461.51	5741.79	5903.03	5933.69	4247.06	5318.18	5243.25	0.344816	3.15557e-05	0.261632	0.0123246	Vacuolar membrane protein; depletion causes abnormal vacuolar morphology, cell separation defect, sensitivity to cell wall stress, increased hyphal branching; essential, no mammalian homolog; Cyr1-regulated; rat cathe
B9J08_001416	16075	15789.8	14981.6	8781.73	9201.65	8848.75	13726.4	13671.7	13342.3	8697.88	7946.68	7957.3	0.811424	2.10375e-34	0.741185	7.07328e-21	Ortholog of S. cerevisiae Abp1; actin-binding protein of the cortical actin cytoskeleton; caspofungin induced; protein only detected in stationary phase yeast-form cultures; Spider biofilm repressed
B9J08_000942	1596.02	1663.73	1506.23	2060.73	2158.08	2169.89	1719.14	2089.58	2121.46	2626.1	2547.42	2898.01	-0.415439	2.33397e-06	-0.429699	0.000146157	Ortholog of S. cerevisiae actin-binding protein Abp140; Hap43-induced; F-12/CO2 early biofilm induced
B9J08_005002	2391.2	2428.72	2953.22	1621.08	1422.24	1616.39	1922.03	2014.28	1988.18	1631.88	1336.9	1504.28	0.746743	3.96007e-12	0.419629	0.000106931	Putative alpha-actinin-like protein; induced by alpha pheromone in SpiderM medium
B9J08_005218	7915.37	8283.66	7493.33	8284.09	8817.01	7515.55	8076.9	8225.32	8193.94	8133.91	8799.53	8419.46	-0.0478004	0.600848	-0.0357282	0.688178	have 4-amino-4-deoxychorismate synthase activity, role in para-aminobenzoic acid biosynthetic process and cytosol, nucleus localization
B9J08_003285	1316.58	1433.73	1421.78	871.813	735.841	701.537	1557.55	1429.56	1715.01	797.746	745.547	839.137	0.861918	1.85868e-14	0.994926	2.03954e-18	Protein similar to a region of acyl-coenzyme-A-binding protein; amphotericin B repressed; regulated by Nrg1, Tup1; Hap43-induced
B9J08_001018	108742	115087	112363	63376.7	57570.1	57409.3	133296	123181	123426	52739.4	54672.1	61765.4	0.922394	6.58634e-43	1.18092	4.04089e-44	Putative acetyl-coenzyme-A carboxylases; regulated by Efg1; amphotericin B repressed; caspofungin repressed; 5'-UTR intron; gene used for strain identification by multilocus sequence typing; Hap43-induced; flow model
B9J08_004532	5151.58	4869.95	4654.81	3667.79	4308.16	4652.4	4918.07	4465.65	4673.6	3608.5	4687.89	4389.61	0.223911	0.0270959	0.161888	0.158762	Putative endo-1,3-beta-glucanase; fungal-specific (no human or murine homolog)
B9J08_004702	23685.9	22988.5	22976.6	15930.2	14482	14278.1	23476.2	26020.4	23444	17614.1	16627	17496.8	0.648146	5.40026e-21	0.509271	4.49517e-10	Acetyl-coA hydrolase; acetate utilization; nonessential; soluble protein in hyphae; antigenic in human; induced on polystyrene adherence; farnesol-, ketoconazole-induced; no human or murine homolog; stationary phase-e
B9J08_004914	27121.1	29313.4	32107.2	92963.1	90830.6	87226.9	34323.2	30366.8	30908.7	104660	89443.4	81209.6	-1.60606	8.44545e-98	-1.51314	6.80298e-49	Aconitase; induced in high iron; 2 upstream CCAAT motifs; amino acid starvation (3-AT), amphotericin B, phagocytosis, farnesol induced; Hap43, fluconazole-repressed; Gcn4-regulated; antigenic in infection; flow and Sp
B9J08_001702	2537.74	2974.97	3151.11	4883.83	4348.15	5222.45	2694.73	2864.98	2730.58	5989	5612.27	5713.56	-0.730754	9.36994e-13	-1.04854	3.02589e-37	Putative aconitate hydratase 2; induced in high iron; regulated by Gcn4; repressed by amino acid starvation (3-AT); protein levels decrease in stationary phase yeast; flow model and Spider biofilm repressed
B9J08_001821	2777.42	2996.22	2926.75	4569.53	4912.4	4685.5	3677.62	3087.92	3240.56	4187.03	4575.02	5042.98	-0.696302	1.16142e-19	-0.450919	1.69283e-05	Putative mitochondrial acyl carrier protein involved in fatty acid biosynthesis; shows colony morphology-related gene regulation by Ssn6p; protein newly produced during adaptation to the serum
B9J08_003625	3698.69	4014.96	3625.03	5595.69	5244.69	5340.14	4145.37	4550.72	3962.04	5494.17	5169.55	5515.11	-0.505323	3.2485e-11	-0.340091	0.000180883	Putative mitochondrial acyl carrier protein
B9J08_003998	567623	555278	707087	258043	229343	259734	566397	461338	471816	235851	216947	233303	1.30059	2.77173e-41	1.14121	6.5059e-34	Acetyl-CoA synthetase; induced by human neutrophils; fluconazole-repressed; regulated by Nrg1/Mig1; colony morphology-related gene regulation by Ssn6; only in stationary phase cultures; rat catheter biofilm repressed,
B9J08_003365	30173.4	29030.9	27446.1	1579.93	1480.41	1631.1	24574.5	25096.4	26108.5	1588.21	1759.75	2056.16	4.21546	0	3.8241	0	Acetyl-CoA synthetase; antigenic during human and murine infection; induced by Efg1; macrophage-induced protein; soluble protein in hyphae; gene contains intron; flow model and Spider biofilm repressed
B9J08_000486	104026	103699	106337	41124.9	42514.5	41251.9	91290.4	92242.5	93764.9	38852.1	38644.5	37857.2	1.33802	3.64016e-112	1.27911	7.84518e-77	Actin; gene has intron; transcript regulated by growth phase, starvation; at polarized growth site in budding and hyphal cells; required for wild-type Cdc42 localization; unprocessed N terminus; Hap43-induced; Spider
B9J08_000255	1660.77	1507.48	1781	1997.12	1902.86	1974.05	1613.44	1685.74	1761.27	2042.12	1939.38	2206.59	-0.238982	0.0143753	-0.275776	0.00684018	Zinc finger and homeodomain transcriptional coactivator; role in cell wall integrity and in sensitivity to caspofungin; required for the normal transcriptional response to caspofungin; required for yeast cell adherenc
B9J08_003454	72976.4	72555.4	75040.4	29589.2	27074.9	27868.4	61316.7	47988.9	45544.1	21499.1	16089.7	13062.8	1.39159	8.69358e-105	1.62409	4.99903e-10	Protein of unknown function; transcription is specific to white cell type
B9J08_002994	5086.83	5239.94	5034.21	4474.12	4512.48	4406.9	5592.36	5214.65	5743.14	4581.81	5247.45	5117.29	0.205249	0.00368572	0.160864	0.0918974	Phosphoribosylaminoimadazole succinocarboxamide synthetase, enzyme of adenine biosynthesis; not induced in GCN response, unlike the S. cerevisiae ortholog; fungal-specific (no human or murine homolog); levels decrease
B9J08_004225	7741.57	7931.16	7053.43	8169.97	8715.94	8806.45	8996.61	9570.78	9287.71	8471.38	8751.84	8745.69	-0.169692	0.0322965	0.115134	0.158049	Adenylosuccinate synthase; upregulated in biofilm; decreased expression in hyphae vs yeast-form cells; not induced during GCN response, in contrast to S. cerevisiae ADE12, which is induced by Gcn4p; stationary phase-e
B9J08_000800	12161.6	12502.4	12236.4	9549.72	7223.9	8126.98	15229.2	14323.9	14226.8	9437.41	8251.89	8597.08	0.575787	1.57365e-09	0.749273	1.27122e-18	Adenylosuccinate lyase; enzyme of adenine biosynthesis; soluble protein in hyphae; not induced during GCN response, in contrast to the S. cerevisiae ortholog; repressed by nitric oxide
B9J08_001850	13538.4	14039.8	16354.2	13944.3	13144.8	12317.8	17551	17891.9	17577.5	15230.8	13074.1	13144.4	0.16495	0.075612	0.368602	4.31892e-05	5-Aminoimidazole-4-carboxamide ribotide transformylase, enzyme of adenine biosynthesis; antigenic in human; soluble protein in hyphae; not induced during GCN response, in contrast to the S. cerevisiae ortholog
B9J08_003951	6037.63	6086.18	6208.94	5540.5	5579.89	5938.7	6758.7	6736.12	6535.1	6507.49	6148.78	6000.83	0.111498	0.139621	0.115946	0.178056	Phosphoribosylaminoimadazole carboxylase; role in adenine biosynthesis; required for normal growth and virulence in immunosuppressed mouse infection; not induced in GCN response, in contrast to S. cerevisiae ADE2; sta
B9J08_002290	2348.03	2629.97	2508.28	2899.81	2723.78	2890.74	3458.93	3663.85	3482.89	3361.99	3875.57	3744.4	-0.177986	0.0401727	-0.0362265	0.73267	Putative phosphoribosylpyrophosphate amidotransferase; flucytosine induced
B9J08_001606	9227.41	10252.4	9009.64	9388.82	9668.46	10162.6	13151.7	11455	12304.7	12052.6	12424.7	11763.3	-0.0292393	0.739061	0.039844	0.680117	Phosphoribosylamine-glycine ligase and phosphoribosylformylglycinamidine cyclo-ligase; interacts with Vps34p; required for hyphal growth and virulence; flucytosine induced; not induced in GCN response, in contrast to
B9J08_001975	5863.83	6063.68	5874.92	6317.83	6026.34	5983.75	7865.5	7272.94	7032.97	7790.07	7275.84	7320.25	-0.0342089	0.655604	-0.000669109	0.994697	5-Phosphoribosylformyl glycinamidine synthetase; adenine biosynthesis; not induced in GCN response, in contrast to S. cerevisiae Ade6; protein in stationary phase yeast-form cultures; flow model and rat catheter biofi
B9J08_002771	1287.04	1423.73	1067.59	1238.5	1548.76	1582.37	1539.33	1722.9	1631.3	1873.84	1656.42	1958.29	-0.203316	0.142781	-0.150822	0.187897	Putative phosphoribosylglycinamide formyl-transferase, enzyme of amino acid biosynthesis pathway; upregulated in biofilm; S. cerevisiae ortholog is Gcn4p regulated; protein enriched in stationary phase yeast-form cult
B9J08_004331	226157	209916	172383	103277	49306.5	56437.4	196448	158147	150855	59843.6	38013.4	33056.2	1.55045	4.13035e-05	1.96058	2.54311e-10	Alcohol dehydrogenase; oxidizes ethanol to acetaldehyde; at yeast cell surface; immunogenic in humans/mice; complements S. cerevisiae adh1 adh2 adh3 mutant; fluconazole, farnesol-induced; flow model biofilm induced; S
B9J08_003614	133030	119099	135621	147415	136283	134393	143886	107041	109426	134843	127836	142142	-0.100624	0.214803	-0.154817	0.203347	Alcohol dehydrogenase; soluble in hyphae; expression regulated by white-opaque switching; regulated by Ssn6; indued by Mnl1 in weak acid stress; protein enriched in stationary phase yeast cultures; Spider biofilm indu
B9J08_001171	41347.8	39332.1	37374.6	45541	26000.9	25890.7	84314.2	65778.1	66330.2	25816.2	16668.3	16644.1	0.285935	0.333869	1.88386	9.74331e-13	Putative alcohol dehydrogenase; regulated by white-opaque switch; fluconazole-induced; antigenic in murine infection; regulated by Nrg1, Tup1; Hap43, macrophage repressed, flow model biofilm induced; Spider biofilm in
B9J08_005499	3572.6	3724.96	3686.79	4623.79	5084.72	4872.14	4926.57	5022.02	5328.98	5201.26	6050.22	5931.96	-0.401452	1.61131e-07	-0.155423	0.110071	Putative adenylate kinase; repressed in hyphae; macrophage-induced protein; adenylate kinase release used as marker for cell lysis; possibly essential (UAU1 method); flow model biofilm induced; rat catheter and Spider
B9J08_003665	4063.33	3766.21	3574.61	4060.66	3900.25	3960.97	3817.33	3706.87	4111.84	4178.84	3977.31	3429.95	-0.0560824	0.521076	0.0196311	0.875298	Adenosine kinase; heterozygous null mutant is resistant to cordycepin in C. albicans fitness test; ketoconazole-induced; protein level decrease in stationary phase cultures; sumoylation target; Spider biofilm represse
B9J08_000657	12062.8	11856.1	12666.2	10151.2	10354.9	9742.45	10731.5	10675.7	10641.4	9823.09	8193.07	7723.51	0.2821	4.70703e-05	0.329458	0.00160937	Putative PDR-subfamily ABC transporter; similar to WHITE subfamily proteins; gene used for strain identification by multilocus sequence typing
B9J08_002027	23922.2	22204.8	25700.4	30928.8	29121	27717.6	20267.6	18657.6	17346.2	23255.6	20959.6	20657.6	-0.281043	0.000455946	-0.192157	0.044035	C2H2 transcription factor; ortholog of S. cerevisiae Adr1 but mutant phenotype suggests a different set of target genes; transposon mutation affects filamentous growth; Spider biofilm induced
B9J08_004721	5081.15	5301.19	5253.52	1630.44	1484.04	1571.33	4252.28	4762.9	4940.15	1564.56	1539.58	1399.17	1.74689	1.48816e-115	1.64574	1.21437e-63	Putative mitochondrial ATPase of the AAA family; similar but not orthologous to S. cerevisiae Afg1; mutant is viable; regulated by Sef1, Sfu1, and Hap43
B9J08_001905	6287.54	6092.43	6527.83	10529.1	10434.1	10017.4	8870.26	7990.65	8649.95	9512	9862.21	9351.03	-0.704585	7.41229e-25	-0.157734	0.0645125	Similar to S. cerevisiae Afg3p, a subunit of the mitochondrial inner membrane m-AAA protease; likely to be essential for growth, based on an insertional mutagenesis strategy
B9J08_001297	10222.5	9523.64	9463.4	10759.2	9898.96	10684.9	10318.5	9139.57	8984.8	11308.5	10493.3	9935.53	-0.0937919	0.225397	-0.145102	0.139796	have 2 iron, 2 sulfur cluster binding, diphosphoinositol-pentakisphosphate kinase activity and inositol 1,5-bisdiphosphate 2,3,4,6-tetrakisphosphate 1-diphosphatase activity, <a href="#GOsection">more</a>
B9J08_002587	1626.7	1387.48	1268	2349.78	2609.62	3413.9	1196.71	889.805	1264.5	2077.59	2327.25	2141.34	-0.96004	2.23106e-12	-0.953423	4.84423e-13	Protein related to arginases; downregulated upon adherence to polystyrene; regulated by Gcn2p and Gcn4p
B9J08_002785	1141.64	1227.49	1245.32	1083.22	1096.49	1166.78	1058.21	936.74	1000.15	1054.26	812.313	923.413	0.118494	0.264603	0.115593	0.417073	Putative Aft domain transcription factor; role in regulation of iron metabolism, oxidative stress, adhesion, hyphal growth, colony morphology, virulence; complements S. cerevisiae aft1 mutation; Spider biofilm induced
B9J08_000440	13684.9	11302.4	14958.9	6152.27	5590.8	5805.38	8345.4	8278.12	8208.26	6925.01	5768.06	7195.19	1.19508	1.80486e-33	0.334012	0.000920745	Protein with some similarity to agglutinin subunit; expression regulated upon white-opaque switch; Spider biofilm induced
B9J08_004633	13622.4	14028.6	15344.6	11964	10950.4	10327.2	12112.9	13906.4	13217.8	15477.4	15468.1	16977.6	0.379294	3.78547e-06	-0.274277	0.00235635	Putative mitochondrial carrier protein; transcript is alkaline upregulated rat catheter biofilm induced
B9J08_002047	3940.65	4416.2	3948.97	4962.41	5084	4626.65	3424.91	3261.97	3279.12	4067.87	4196.68	4479.33	-0.246531	0.00306263	-0.341033	6.70092e-05	Putative GTPase activator; induced in low iron; rat catheter biofilm repressed
B9J08_004824	1383.6	1246.24	1474.72	1722.11	1576.39	1867.39	1478.58	1430.53	1686.37	1825.63	1955.27	1585.84	-0.323354	0.00304587	-0.210396	0.0893566	have GTPase activator activity, role in ER to Golgi vesicle-mediated transport, intra-Golgi vesicle-mediated transport and Golgi apparatus, clathrin-coated vesicle, cytosol localization
B9J08_000948	4301.88	4628.7	5227.05	3050.41	2883.01	3150.94	4214.62	4954.55	4697.83	3578.48	3314.43	3448.98	0.648042	1.57571e-12	0.437447	4.80364e-06	Putative ADP-ribosylation factor GTPase activating protein, functional ortholog of S. cerevisiae GCS1; mutation affects endocytosis, hyphal growth, chemical and drug resistance, and sensitivity to cell wall inhibitors
B9J08_002512	6639.69	6798.68	6719.42	7906.18	8070.26	7425.45	5954.41	5412.17	6072.48	6995.96	6618.52	6535.48	-0.20773	0.00353717	-0.195016	0.0304683	biosynthesis
B9J08_002666	11459.6	8996.15	7130.32	12682.4	13329.5	16439.7	8862.97	8538.22	8960.57	11200.3	12183.9	12854.4	-0.615036	0.0113463	-0.445099	1.06958e-07	Amino acid permease; hyphal repressed; white-opaque switch regulated; induced in core caspofungin response, during cell wall regeneration, by flucytosine; regulated by Sef1, Sfu1, and Hap43; rat catheter and Spider bi
B9J08_001362	716.791	749.992	684.42	258.176	226.86	282.27	473.826	654.154	664.195	266.522	267.857	278.202	1.49767	4.58256e-27	1.15732	2.60162e-12	Putative serine transporter; possible role in assimilation of sulfur; F-12/CO2 early biofilm induced
B9J08_002768	3739.58	3534.96	3548.14	4060.66	4238.36	3984.88	3393.32	3296.19	2730.58	4089.7	3517.9	3073.82	-0.175145	0.0239234	-0.168604	0.208266	stress-induced; oxidative stress-induced via Cap1; rat catheter biofilm induced; flow model biofilm repressed
B9J08_002143	21626.4	21622.3	21082.2	10974.4	10813.7	9986.1	18939.7	17959.4	17036.6	9576.58	9248.6	8675.92	1.02537	1.13987e-53	0.985018	2.52026e-33	Putative thiol-specific peroxiredoxin; macrophage-downregulated gene
B9J08_001918	24428.8	24839.7	25510.1	8607.75	8685.4	7759.2	19383.1	19977.6	18938.9	7700.93	8153.33	7573.98	1.58539	8.23998e-113	1.32891	3.14312e-70	Zn(II)2Cys6 transcription factor; involved in regulation of adhesion genes; involved in white-opaque switch; forms complex with Mcm1; mutant is sensetive to 5-fluorocytosine and lithium chloride; Spider biofilm induce
B9J08_000858	519.134	546.244	559.636	871.813	895.08	892.782	737.467	607.219	717.066	715.879	964.125	982.316	-0.703817	4.0607e-10	-0.355888	0.0207896	Ortholog of S. cerevisiae : AIM41, C. glabrata CBS138 : CAGL0L02717g, Saccharomyces cerevisiae S288C : YOR215C, Candida guilliermondii ATCC 6260 : PGUG_03854 and Candida lusitaniae ATCC 42720 : CLUG_01095
B9J08_002780	3386.3	3338.71	3355.3	4175.72	4532.11	4160.49	3641.17	3578.78	3639.3	4927.47	4472.49	4686.84	-0.344985	7.64293e-06	-0.361785	2.13764e-05	Putative actin interacting protein; regulated by Gcn4; induced in response to amino acid starvation (3-AT); repressed by elevated CO2; flow model biofilm repressed
B9J08_001493	5651.4	5923.68	6428.26	3775.36	3850.81	4285.54	5151.33	5014.2	5078.94	3869.57	3870.01	4073.35	0.603481	2.5354e-12	0.381692	1.63226e-06	Putative serine/threonine protein kinase; induced during the mating process
B9J08_002034	2992.12	2808.72	2788.1	3059.76	3346.92	3170.25	2795.57	2656.7	2850.64	3120.94	2873.3	2333.45	-0.149723	0.0784532	0.00877474	0.952266	Ankyrin-repeat protein; induced by fluphenazine
B9J08_001122	12604.6	13031.1	12212.4	13260.5	13859.6	14656.9	13807.8	12907.1	13589	14255.7	18145.9	16438.4	-0.135118	0.0705831	-0.263121	0.00942457	Alanyl-tRNA synthetase; translational regulation generates cytoplasmic and mitochondrial forms; Gcn4p-regulated; repressed by amino acid starvation (3-AT); translation-related genes downregulated upon phagocytosis by
B9J08_003088	231483	200835	222903	205943	190200	192880	215857	177850	159308	195805	172539	193427	0.161628	0.0394179	-0.00979692	0.944128	NAD-aldehyde dehydrogenase; decreased expression in fluconazole-resistant isolate, or in hyphae; biofilm induced; fluconazole-downregulated; protein abundance is affected by URA3 expression in the CAI-4 strain; statio
B9J08_005580	19189.8	18951	22627.5	22340.7	21031.1	23916.6	17712.6	15813.1	16222.7	24553.6	19985.9	18148.4	-0.139123	0.139414	-0.320758	0.0060794	Putative aldehyde dehydrogenase; stationary phase enriched protein; expression regulated upon white-opaque switch; rat catheter biofilm induced; rat catheter and Spider biofilm induced
B9J08_002874	3093.22	2639.97	2300.31	3010.19	2947	2987.28	2635.2	3031.2	2829.71	2640.66	2828.79	2756.65	-0.147037	0.189563	0.0610121	0.564917	Protein similar to S. cerevisiae Alg1p, a mannosyltransferase involved in N-linked protein glycosylation; likely to be essential for growth, based on an insertional mutagenesis strategy
B9J08_001925	6018.32	6752.43	7589.12	3625.69	3178.95	3373.45	4374.99	5267.45	5277.21	3344.71	3443.19	3644.72	1.00848	1.11566e-25	0.530741	1.78271e-07	Alpha-1,2-mannosyltransferase; catalyzes sequential addition of 2 terminal alpha 1,2-mannose residues to the Man5GlcNAc2-PP-dolichol intermediate during asparagine-linked glycosylation in the ER; Spider biofilm induce
B9J08_003714	1145.05	926.24	1112.97	1038.32	1073.22	1299.18	930.642	931.851	994.64	1106.11	1079.37	1151.77	-0.0908817	0.517356	-0.209973	0.0577665	Putative mannosyltransferase involved in cell wall mannan biosynthesis; transcription is elevated in chk1, nik1, and sln1 homozygous null mutants
B9J08_000978	2987.58	3103.72	3001.11	1846.52	1936.31	2123	2530.71	2730.04	2719.56	2024.84	2045.88	2068.84	0.629939	3.51483e-13	0.392565	1.16365e-05	Putative glucosyltransferase involved in cell wall mannan biosynthesis; possibly an essential gene, disruptants not obtained by UAU1 method
B9J08_001793	3188.64	3296.21	2941.87	3364.71	3247.3	3036.01	2497.91	2813.15	2544.43	3281.95	2924.17	3035.76	-0.0257977	0.784404	-0.220334	0.0285816	Putative glucosyltransferase involved in cell wall mannan biosynthesis; transcription is elevated in chk1, nik1, and sln1 homozygous null mutants; repressed by nitric oxide; possibly essential gene, disruptants not ob
B9J08_004221	1507.42	1366.23	1496.14	1423.71	1377.16	1225.62	1409.33	1529.29	1290.94	1426.3	1153.29	1236.96	0.125981	0.243539	0.162232	0.210792	Protein involved in cell wall mannan biosynthesis; mutation confers hypersensitivity to tunicamycin; transcript elevated in chk1, nik1, and sln1 homozygous null mutants; possibly essential gene, disruptants not obtain
B9J08_000900	1246.15	1637.48	1647.4	1365.71	1649.1	1503.29	1692.41	1330.8	1340.51	1429.94	1500.63	1560.47	0.0103453	0.943256	-0.029124	0.835508	Putative glucosyltransferase involved in cell wall mannan biosynthesis; transcription is elevated in nik1 and sln1 homozygous null mutants, but not in the chk1 null mutant; possibly an essential gene, disruptants not
B9J08_004226	1343.84	1192.49	1015.92	2641.63	2696.15	2349.18	1213.72	1263.33	1186.3	1943.88	1840.02	1882.17	-1.10559	3.22546e-23	-0.615101	1.01141e-10	Putative mannosyltransferase; similar to S. cerevisiae Alg9p; has HKEXRF motif
B9J08_003300	1079.16	1077.49	1078.94	2515.35	2168.26	2404.35	1265.96	1108.83	1292.04	3145.5	2793.82	2568.16	-1.12293	1.86666e-33	-1.2015	5.96982e-27	Putative NADH-ubiquinone oxidoreductase; in detergent-resistant membrane fraction (possible lipid raft component); predicted N-terminal acetylation; nitric oxide-repressed; plasma membrane-localized; protein decreases
B9J08_002668	11783.3	9687.39	10570.1	11470.1	10325	12115.5	8380.64	7749.13	8150.98	8428.63	9403.59	10482.9	-0.0738776	0.466452	-0.207751	0.0389197	N-Alkane inducible cytochrome P450
B9J08_004478	5993.33	5853.69	5863.58	14572	13141.9	13959.9	6106.28	5895.2	5308.05	14168.4	12512.2	12941.4	-1.22658	1.24492e-70	-1.18157	1.5779e-39	N-Alkane inducible cytochrome P450
B9J08_004501	29007.9	31959.6	28702.8	2012.09	2315.86	2157.02	29612.9	32944.3	31560.8	2675.22	3486.9	2759.37	3.79601	0	3.41295	3.39002e-230	D-Arabinono-1,4-lactone oxidase involved in biosynthesis of dehydro-D-arabinono-1,4-lactone, which has a protective role against oxidative damage; plasma membrane-localized;required for full virulence in a mouse model
B9J08_001162	17199.6	19069.8	21746.4	17780.5	15802.4	16122.5	24115.3	24607.5	22908.7	21966.7	17150	14213.7	0.23119	0.0158636	0.438326	0.00113778	Putative transporter of divalent cations; hyphal-induced expression; rat catheter biofilm induced
B9J08_004498	185.162	139.998	238.224	180.536	119.974	173.775	193.175	145.693	101.336	112.794	158.17	162.209	0.260207	0.344219	0.033407	0.921205	GPI-anchored adhesin; role in adhesion, germ tube induction; growth, temperature regulated; expressed during infection of human buccal epithelial cells; repressed by vaginal contact; biofilm induced; repressed during
B9J08_004112	90.8769	92.499	157.555	109.444	107.613	155.386	98.4099	74.3134	78.2053	379.316	286.138	289.983	-0.119824	0.720344	-1.9205	2.03954e-18	GPI-anchored adhesin; role in adhesion, germ tube induction; growth, temperature regulated; expressed during infection of human buccal epithelial cells; repressed by vaginal contact; biofilm induced; repressed during
B9J08_002582	46.5744	69.9992	70.5848	190.826	202.138	159.984	105.7	48.8904	60.5816	319.28	251.165	258.266	-1.56041	4.838e-09	-1.94414	4.7782e-13	GPI-anchored adhesin; role in adhesion, germ tube induction; growth, temperature regulated; expressed during infection of human buccal epithelial cells; repressed by vaginal contact; biofilm induced; repressed during
B9J08_001713	8840.05	8084.91	8785.28	23425.8	22986.3	25216.7	9430.34	8389.59	8792.04	23000.9	22530.9	25013.7	-1.47044	2.52491e-90	-1.39295	8.01809e-64	Putative alanine transaminase; mutation confers hypersensitivity to 5-fluorocytosine (5-FC); rat catheter and flow model biofilm induced
B9J08_002177	1398.37	1427.48	1673.87	788.56	631.864	792.562	1216.15	1275.06	1169.78	760.451	729.651	544.624	1.03335	6.56642e-17	0.860362	5.87617e-10	Putative negative regulator of exit from mitosis; Plc1-regulated; rat catheter biofilm induced
B9J08_002774	3013.7	3316.21	3195.22	2798.78	2539.82	2770.29	1856.42	1761.03	1824.06	1618.23	1522.09	1564.09	0.24019	0.00493629	0.223505	0.0207921	Putative peroxisomal copper amine oxidase
B9J08_001660	36391.6	37327.1	39392.6	143245	148953	164987	52080.7	44634	47421.1	79973.8	88682.8	92191.8	-2.00754	2.52032e-156	-0.842014	3.51809e-21	Protein similar to A. niger predicted peroxisomal copper amino oxidase; mutation confers hypersensitivity to toxic ergosterol analog; F-12/CO2 early biofilm induced
B9J08_001383	48504.4	48575.7	52626	38935	39449.7	38277.5	50210.9	44847.2	45736.9	34898.9	37124	33051.7	0.367584	3.84611e-08	0.435616	2.85789e-07	Putative alpha-mannosidase; transcript regulated by Nrg1; induced during cell wall regeneration; flow model biofilm induced; Spider biofilm induced
B9J08_005387	16398.7	17148.6	16255.9	12971.5	13005.9	13794.4	17775.7	16799.7	18120.5	16033.1	15806.7	16327.8	0.33199	8.4986e-07	0.143367	0.0718432	Translation initiation factor eIF-5A; repressed in hyphae vs yeast cells; downregulated upon phagocytosis by murine macrophage; Hap43-induced; GlcNAc-induced protein; Spider biofilm repressed
B9J08_000132	1984.52	2313.72	2398.62	2204.79	2003.2	2347.35	2363.05	2370.21	2313.12	2495.12	2344.74	2216.55	0.0386214	0.740549	0.0114685	0.920606	Putative mannosyltransferase of Golgi; member of Mnn9p family; similar to S. cerevisiae Anp1p; fungal-specific (no human or murine homolog)
B9J08_003678	4740.36	3138.72	3543.1	5778.1	6421.16	7213.05	4345.83	3668.74	4198.86	8965.31	9961.56	7647.39	-0.757503	9.808e-09	-1.10842	2.21703e-23	Peroxisomal adenine nucleotide transporter; role in beta-oxidation of medium-chain fatty acid and peroxisome proliferation; rat catheter biofilm induced
B9J08_001930	86918	88016.5	67277.4	100616	90463.4	71473.1	82929.2	66821.4	56731.9	60603.2	45108.8	32964.7	-0.10852	0.410696	0.585872	0.0707511	Alternative oxidase; cyanide-resistant respiration; induced by antimycin A, oxidants; growth; Hap43, chlamydospore formation repressed; rat catheter, Spider biofilm induced; regulated in Spider biofilms by Bcr1, Tec1,
B9J08_001429	9346.69	9978.64	7745.42	12578.6	12439.5	11183.2	8081.76	8089.41	8163.1	11792.4	11642.6	14530.8	-0.411867	2.27686e-05	-0.627586	2.85257e-10	Putative ATP adenylyltransferase II; regulated by Gcn4; repressed by amino acid starvation (3-AT); induced by prostaglandins; Hap43-repressed; Spider biofilm repressed
B9J08_003239	1558.54	2041.23	2044.44	1811.91	1894.14	1706.49	1898.95	1775.7	1977.16	1924.78	2177.03	2338.89	0.067356	0.600053	-0.174617	0.119283	Putative Anaphase-Promoting Complex/Cyclosome subunit; essential for growth; periodic mRNA expression, peak at cell-cycle S/G2 phase
B9J08_000023	8850.27	9572.39	10086.1	10557.2	10707.5	9836.23	8516.71	7933.93	8261.13	8579.63	9316.96	8859.88	-0.117873	0.151881	-0.101082	0.240227	Neutral arginine, alanine, leucine specific metallo-aminopeptidase; purified from cell wall/intracellular fractions; protein repressed during mating; Hog1, farnesol-induced; may be essential (UAU1 method); rat cathete
B9J08_005184	12211.6	12463.6	13373.3	8760.22	8414.19	8017.57	11015.8	10915.3	10226.2	9379.2	7676.44	7631.98	0.602767	9.64221e-17	0.394463	0.000125264	Putative vacuolar aminopeptidase Y,; regulated by Gcn2 and Gcn4; rat catheter and Spider biofilm repressed
B9J08_005131	2504.79	2227.48	2592.73	2113.12	2154.44	2408.03	2479.69	2300.78	2205.17	2012.1	2432.17	2448.54	0.141839	0.168449	0.0328279	0.793673	have Atg12 activating enzyme activity, Atg8 activating enzyme activity
B9J08_002371	6768.05	7373.67	7466.86	6988.53	6847.98	6382.79	6815.8	6980.57	6787.34	6755.82	7042.16	6757.5	0.103539	0.202809	0.0157568	0.864251	Phosphorylated protein of unknown function; mutation confers hypersensitivity to toxic ergosterol analog
B9J08_005282	3708.91	3889.96	3914.93	3255.27	3661.03	3681.46	4082.19	3632.56	3654.72	3512.99	3757.15	3971.86	0.126665	0.152025	0.0296878	0.78404	complex; that binds clathrin and is involved in vesicle mediated transport; induced in core caspofungin response; rat catheter biofilm repressed
B9J08_005049	5378.77	5641.19	5458.98	4776.26	5099.99	4737.9	4859.75	4777.57	4665.88	4789.2	4451.82	4830.02	0.180506	0.0161174	0.0373003	0.694495	Ortholog of S. cerevisiae and S. pombe Apl5; subunit of the AP-3 adaptor complex involved in Golgi-to-vacuole transport; phosphorylated protein; mutant is viable;
B9J08_005244	2961.45	3132.47	2686	4166.37	4219.45	4108.08	2676.51	2876.71	2878.18	3893.22	3937.57	3717.21	-0.501511	1.10407e-09	-0.439733	4.33593e-07	subunit; phosphorylated protein; Tn mutation affects filamentous growth; Spider biofilm repressed
B9J08_004196	683.848	652.493	684.42	590.251	565.696	569.137	641.487	733.356	784.256	603.994	584.992	565.466	0.236428	0.0507114	0.314323	0.0194746	Cargo-binding subunit of the clathrin associated protein complex (AP-2), involved in endocytosis
B9J08_002571	2039.05	2312.47	2060.82	2001.8	1940.67	1996.12	1851.56	1941.93	2010.21	2159.46	1953.68	1906.64	0.118212	0.208301	-0.0387762	0.738278	Ortholog of S. cerevisiae Apn1; an AP endonuclease; transcript induced by interaction with macrophages; fungal-specific (no human or murine homolog)
B9J08_001355	2137.88	2426.22	2058.3	1559.35	1760.35	1668.79	1576.99	1713.12	1863.71	1332.61	1548.32	1660.15	0.415331	2.77258e-05	0.197326	0.110937	endonuclease; flucytosine induced
B9J08_000272	552.077	577.494	794.079	680.987	600.598	456.965	699.804	570.062	543.031	722.246	558.763	467.597	0.153978	0.424419	0.063668	0.754909	Component of the adaptor complex AP-3, which is involved in vacuolar protein sorting
B9J08_003860	1843.66	2313.72	2103.68	2131.82	1853.42	1840.73	2672.86	2513.94	2479.44	2101.25	2052.24	1761.64	0.11169	0.332796	0.387081	0.000200819	Adenine phosphoribosyltransferase; flucytosine induced; repressed by nitric oxide; protein level decreased in stationary phase yeast cultures
B9J08_000928	12489.9	13814.8	13577.5	34355.2	33895.2	30146.8	16633.7	13235.6	10737.3	32198.2	23149.3	26466.4	-1.2951	1.81818e-64	-0.998601	1.00736e-11	Aquaporin water channel; osmotic shock resistance, WT freeze tolerance; virulent in mice; flucytosine repressed; flow model/RPMI/Spider/rat catheter biofilm induced; required for RPMI biofilm formation; Bcr1-induced i
B9J08_004467	4022.44	4048.71	4173.32	4030.73	4001.32	4043.72	3929.11	4005.1	3836.47	3740.4	3915.32	3650.16	0.0276812	0.731079	0.0717853	0.432572	D-Arabinose dehydrogenase; dehydro-D-arabinono-1,4-lactone synthesis; active on D-arabinose, L-fucose, L-xylose, L-galactose; inhibited by metal ions, thiol group-specific reagents; induced on polystyrene adherence; S
B9J08_000351	3247.71	3917.46	3365.38	3553.67	3433.44	3797.31	4399.29	4296.49	4244.02	4605.46	4590.12	4725.81	-0.027012	0.797628	-0.0918236	0.281457	Putative G4 nucleic acid binding protein; macrophage/pseudohyphal-repressed; protein enriched in stationary phase yeast-form cultures; Spider biofilm repressed
B9J08_000810	6300.04	6647.43	6928.65	3106.53	3109.88	3037.85	6081.98	5903.03	6199.15	2915.36	3633.95	3162.62	1.11042	4.04988e-52	0.918596	4.73429e-21	Putative ARP2/3 complex subunit; mutation confers hypersensitivity to cytochalasin D
B9J08_003478	6896.42	6813.67	6401.79	3415.22	3751.92	3460.79	6473.19	6587.49	6585.77	3539.37	3823.12	3516.95	0.927305	2.53884e-34	0.866369	3.0067e-27	Putative ARP2/3 complex subunit; Hap43-induced gene; mutation confers hypersensitivity to cytochalasin D; rat catheter biofilm repressed
B9J08_001823	6025.14	6123.68	5900.13	4695.81	5137.8	4854.67	5825.62	5347.63	6263.04	4710.97	5021.71	5091.01	0.304455	3.75486e-05	0.248056	0.00845103	Putative ARP2/3 complex subunit; shows colony morphology-related gene regulation by Ssn6p; mutation confers hypersensitivity to cytochalasin D
B9J08_000803	13680.4	14161.1	13459	7106.4	6962.14	6861.82	13213.7	12629.4	12965.6	7136.96	6691.65	6608.89	0.988205	2.5311e-54	0.93865	6.44085e-34	Protein similar to S. cerevisiae Arc40; involved in actin filament organization in S. cerevisiae; transposon mutation affects filamentous growth; rat catheter and Spider biofilm repressed
B9J08_000370	40690.1	40545.8	40055.6	21101.2	19898.3	22929.1	31876.3	28307.5	28301.5	19095.9	17344.7	15235	0.931566	2.50612e-38	0.788914	4.33888e-15	D-arabitol dehydrogenase, NAD-dependent (ArDH); enzyme of D-arabitol and D-arabinose catabolism; D-arabitol is a marker for active infection in humans; rat catheter and Spider biofilm induced
B9J08_002807	8649.21	8713.65	8428.58	7585.33	7313.33	6396.59	7539.9	7694.37	7371.13	6167.29	5888.08	6279.94	0.284172	0.000519613	0.315847	6.46416e-05	Acyl CoA:sterol acyltransferase; uses cholesterol and oleoyl-CoA substrates; protoberberine derivative drug inhibits enzyme activity; ketoconazole-induced; Hap43-repressed; flow model biofilm induced; Spider biofilm i
B9J08_002276	25448.9	24524.7	23716.5	22115.2	22162.5	20978.1	27118.6	25257.8	26230.7	20724.1	21985.7	19852.9	0.183035	0.00653907	0.342924	1.90593e-05	Essential protein, putative ADP-ribosylation factor; involved in invasive growth; mutation confers hypersensitivity to Brefeldin A; Spider biofilm repressed
B9J08_000187	1485.84	1461.23	1753.28	699.695	689.306	614.19	1301.2	1315.15	1548.69	565.79	612.016	749.424	1.23788	8.40218e-28	1.12668	4.02343e-17	Similar to but not orthologous to S. cerevisae Arf3; transcript filament induced; Tup1 regulated; rat catheter biofilm repressed (see Locus History Note for Assembly 19 correction)
B9J08_000686	2820.59	2608.72	2799.44	6269.19	6063.42	5967.2	2710.53	2994.05	3173.37	5215.82	5375.41	5829.56	-1.14508	2.40643e-54	-0.872636	3.12135e-20	Argininosuccinate synthase; arginine synthesis; Gcn4, Rim101 regulated; induced by amino acid starvation (3-AT), benomyl treatment; stationary phase enriched protein; repressed in alkalinizing medium; rat catheter, Sp
B9J08_003754	123.82	146.248	153.774	331.139	344.653	296.062	246.632	250.319	223.601	528.495	479.28	668.772	-1.19213	2.5149e-10	-1.20341	9.65948e-13	Putative ornithine transporter of the mitochondrial inner membrane; induced during the mating process
B9J08_003881	8925.24	8568.66	8322.7	9165.26	9117.31	8147.21	8153.44	8149.05	8044.14	7697.29	7849.71	7834.97	-0.0261155	0.760824	0.0720716	0.374381	Putative enzyme of arginine biosynthesis; transcription of genes of arginine biosynthesis pathway, except for ARG2, is induced upon phagocytosis by macrophage
B9J08_004798	692.936	657.493	661.732	847.492	806.372	838.535	479.9	429.258	559.554	665.849	643.81	618.932	-0.300346	0.00757063	-0.380027	0.0090273	Putative ornithine carbamoyltransferase; Gcn4-regulated; Hap43-induced; repressed in alkalinizing medium; rat catheter and Spider biofilm induced
B9J08_002117	4460.92	4583.7	4547.68	3554.6	3770.82	3747.66	4116.21	4510.63	4620.72	3684	3811.99	3960.08	0.303024	4.12465e-05	0.223968	0.0144847	Argininosuccinate lyase, catalyzes the final step in the arginine biosynthesis pathway; alkaline downregulated; flow model biofilm induced; Spider biofilm induced
B9J08_002303	3444.23	3662.46	3989.3	5859.48	5724.58	5855.03	4447.89	4334.62	4425.76	6642.12	6243.36	6211.97	-0.64466	7.52763e-16	-0.518408	1.0662e-10	activity; Gcn4 regulated; alkaline repressed; Spider biofilm induced
B9J08_005210	4434.79	4573.7	4959.84	5254.26	5659.14	5212.34	4257.14	4472.49	4711.05	5191.26	5359.52	5734.41	-0.199821	0.0155537	-0.262677	0.00339718	Putative acetylornithine aminotransferase; Gcn2, Gcn4 regulated; rat catheter biofilm induced; Spider biofilm induced
B9J08_001367	2045.87	1646.23	2001.58	1708.08	1584.39	1746.03	1863.71	1718.01	1709.5	2053.03	1787.57	1805.14	0.184977	0.0979823	-0.0804643	0.484509	Zn(II)2Cys6 transcription factor; required for utilization of ornithine as a nitrogen source and for wild-type resistance to caffeine; required for yeast cell adherence to silicone substrate
B9J08_001786	5158.4	5163.69	4777.08	7688.23	7506.75	7671.86	5414.98	5606.75	5512.93	6579.35	7330.69	7566.73	-0.591095	2.69368e-17	-0.363152	2.87066e-05	GAL4-like Zn(II)2Cys6 transcription factor; clade-associated expression; null shows abnormal regulation of invasive colony growth, is unable to utilize proline as a nitrogen source; flow model biofilm induced
B9J08_000127	2056.09	2117.48	2219.64	2057.93	2253.33	1975.89	2360.62	2462.12	2407.84	1888.39	2018.86	2163.09	0.031042	0.761334	0.266568	0.00566511	Putative adrenodoxin-NADPH oxidoreductase; role in heme biosynthesis
B9J08_001387	2185.59	2054.98	1830.16	2717.4	2749.23	2286.66	2299.88	2724.17	2389.12	2582.44	2807.33	2753.93	-0.345226	0.00108365	-0.121068	0.264239	Putative GTPase in the late Golgi involved in regulation of polarized growth and secretion; mutation confers dose-dependent sensitivity to Brefeldin A
B9J08_000335	677.033	669.993	660.472	492.032	343.926	420.187	636.627	572.018	492.363	328.376	278.984	357.041	0.687364	4.40751e-06	0.832586	1.90997e-07	Putative Ras superfamily GTPase; induced by nitric oxide independent of Yhb1p
B9J08_002043	10029.4	9279.9	9207.53	11671.3	11982.1	10470.6	11003.7	10907.4	10026.8	12641.1	11565.5	10788.3	-0.251235	0.00170467	-0.118667	0.227603	Putative pentafunctional arom enzyme; fungal-specific (no human or murine homolog); Gcn2p-, Gcn4p-regulated
B9J08_004930	27089.3	26359.7	26279	65570.2	71908.9	71189	17586.2	16497.6	17371.5	85890	78474.8	74239.2	-1.38061	4.74682e-95	-2.1999	4.3913e-154	Aromatic decarboxylase; Ehrlich fusel oil pathway of aromatic alcohol biosynthesis; alkaline repressed; protein abundance affected by URA3 expression in CAI-4 strain; Spider biofilm induced
B9J08_000465	1529	1871.23	1575.55	2215.08	2054.83	1971.29	2298.66	2537.41	2555.44	2419.62	2741.36	2757.55	-0.319496	0.00229612	-0.0848686	0.437437	Putative chorismate synthase; fungal-specific (no human or murine homolog); protein level decreased in stationary phase yeast cultures; GlcNAc-induced protein
B9J08_002185	3646.43	3411.21	3180.1	9914.53	9374.71	9309.39	5712.64	5334.92	5728.82	10160.6	10327.2	10677.7	-1.47405	2.71015e-83	-0.879853	5.08407e-30	3-deoxy-D-arabinoheptulosonate-7-phosphate synthase; aromatic amino acid synthesis; GCN-regulated; feedback-inhibited by phe if expressed in S. cerevisiae; decreased in stationary phase; flow model biofilm repressed
B9J08_003882	3496.49	3951.21	3118.33	4343.16	4305.25	4179.8	4982.46	5027.89	4931.34	5717.02	4768.16	4721.28	-0.272554	0.00424177	-0.0119874	0.92283	3-deoxy-D-arabinoheptulosonate-7-phosphate synthase; aromatic amino acid biosynthesis; GCN-regulated; feedback-inhibited by tyrosine if produced in S. cerevisiae Aro3p and Aro4p catalyze same reaction; protein decreas
B9J08_003840	708.84	851.241	547.032	956	877.629	1007.71	873.54	943.585	851.447	1039.71	1272.52	1064.78	-0.423681	0.00560879	-0.325851	0.00911683	Putative chorismate mutase; fungal-specific (no human or murine homolog); alkaline upregulated
B9J08_001648	6986.16	7117.42	7541.23	5459.12	5445.37	5692.29	7802.33	7733.48	8187.33	5624.24	5584.45	5824.12	0.390796	6.2338e-08	0.491882	2.89197e-10	Aromatic transaminase of the Ehrlich fusel oil pathway of aromatic alcohol biosynthesis; Rim101 independent alkaline induction; protein abundance affected by URA3 expression in CAI-4 strain; Gcn4-regulated; stationary
B9J08_002324	1392.69	1466.23	1745.71	1324.56	1346.62	1529.04	1179.7	1467.69	1331.69	1427.21	1267.75	1260.52	0.140178	0.253035	0.0234754	0.870554	Zn(II)2Cys6 transcription factor; transcriptional activator of aromatic amino acid catabolism; regulator of aromatic alcohol biosynthesis via the Ehrlich pathway; mutant is viable
B9J08_003219	4370.04	4798.7	4654.81	4077.5	3741.01	3876.38	3601.07	3418.42	3975.25	3286.49	3427.29	3565.88	0.2491	0.00164203	0.110977	0.27784	Aromatic transaminase; Ehrlich fusel oil pathway of aromatic alcohol biosynthesis; Rim101-dependent pH-regulation (alkaline induced); Hap43-induced gene
B9J08_004075	1067.8	1062.49	819.287	272.208	358.468	490.065	877.185	780.291	784.256	245.6	255.139	287.264	1.40275	3.57745e-14	1.6451	1.4312e-34	Putative centractin; induced upon adherence to polystyrene
B9J08_004653	8360.67	8352.41	7852.56	4643.43	4647.73	4730.55	8661.29	8784.63	8685.2	5070.28	5543.92	5148.1	0.816574	3.13481e-33	0.743039	2.44199e-21	Component of the Arp2/3 complex; required for virulence, hyphal growth, cell wall/cytoskeleton organization, not for endocytosis; mutation confers hypersensitivity to cytochalasin D; regulated by Gcn2 and Gcn4; Spider
B9J08_001137	14830	15521.1	14516.5	6536.72	6453.15	6404.86	12584.3	12779	12637.3	6348.31	6106.65	5867.62	1.21759	6.19102e-80	1.06601	1.52576e-44	Protein with Myo5p-dependent localization to cortical actin patches at hyphal tip; mutation confers hypersensitivity to cytochalasin D; Spider biofilm repressed
B9J08_002988	2973.95	3399.96	3017.5	4714.52	4415.05	4448.28	2870.9	3432.11	3520.34	4748.27	4497.92	4296.27	-0.52428	2.03693e-10	-0.448822	2.03492e-05	Subunit of the NuA4 histone acetyltransferase complex
B9J08_000651	9436.43	9952.39	11436	8734.96	8319.66	7980.79	9828.84	9376.2	9425.4	9147.24	8396.55	7930.12	0.308123	0.000499802	0.18182	0.0447433	Putative chromatin-remodeling enzyme complex protein; mutation confers hypersensitivity to toxic ergosterol analog, and to amphotericin B; rat catheter biofilm induced
B9J08_002844	3290.88	3289.96	3476.3	3128.05	3235.67	3118.76	2749.4	3175.92	3004.85	3169.15	2745.33	2756.65	0.0923167	0.257725	0.0565842	0.633219	Protein similar to S. cerevisiae Arp3p, a component of the Arp2/3 complex involved in actin-dependent processes; likely to be essential for growth, based on an insertional mutagenesis strategy
B9J08_000677	1344.98	1583.73	1595.72	1933.52	1950.85	1960.26	1505.31	1396.31	1636.8	1945.7	1644.5	1596.72	-0.362362	0.000239773	-0.17937	0.151271	Ortholog of S. cerevisiae Arr3; arsenite transporter of the plasma membrane required for resistance to arsenic compounds; benomyl-induced; Gcn4-regulated; Hap43-repressed; mutant is viable; Spider biofilm induced
B9J08_003759	1867.52	1777.48	1961.25	2679.98	2435.11	2290.34	1770.16	1850.01	1592.75	2222.23	2135.7	1992.72	-0.39336	2.89821e-05	-0.27123	0.00995008	Lipid transporter involved in sterol trafficking and transport of glycosylphosphatidylinositol and sphingolipid precursors
B9J08_002321	2668.37	2966.22	2691.04	3382.48	3392.72	3634.57	3445.56	3694.16	4111.84	3764.96	4319.88	4137.69	-0.314941	0.000183731	-0.105012	0.343302	Putative ribosomal large subunit biogenesis protein; repressed in core stress response; repressed by prostaglandins
B9J08_005458	14347.2	16249.8	14133.3	16816.1	17769.3	18491.9	19937.1	19696	21659.6	21851.1	23406.1	24241.6	-0.239627	0.00311509	-0.167155	0.0545377	40S ribosomal subunit similar to G-beta subunits; glucose or N starvation induced filamentation; required for virulence in mice; snoRNA snR24 encoded in ASC1 intron; repressed in stationary phase; GlcNAc-induced; Spid
B9J08_002008	1486.97	1456.23	1431.86	501.386	508.981	530.52	1117.74	1209.55	1232.56	353.846	434.77	360.666	1.51334	8.23594e-52	1.64397	6.45842e-39	Putative microtubule-associated protein; member of conserved Mcm1p regulon; periodic mRNA expression, peak at cell-cycle G2/M phase
B9J08_002085	2221.94	2524.97	2241.07	451.808	476.988	475.354	1860.07	2236.25	2665.59	497.568	597.71	648.836	2.32179	6.92073e-121	1.97007	6.86528e-43	Protein similar to S. cerevisiae Asf1p, a chromatin assembly complex component; likely to be essential for growth, based on an insertional mutagenesis strategy
B9J08_002448	4801.71	5094.94	5443.85	5450.7	5069.45	4965.01	4406.58	4879.26	4323.32	5154.87	4776.91	5148.1	-0.00564688	0.951118	-0.134042	0.161806	Gal4p family zinc-finger transcription factor with similarity to S. cerevisiae Asg1p
B9J08_001074	44.3025	79.9991	85.7101	23.3855	3.63558	30.3417	42.5228	44.9792	45.1608	39.1141	42.9206	51.6532	1.89653	0.00104917	0.00441445	0.99159	a-cell specific protein of unknown function; two predicted transmembrane domains; member of conserved Mcm1 regulon; induced by alpha pheromone in SpiderM medium
B9J08_003579	2824	2908.72	3267.07	3323.55	3046.62	3063.59	2708.1	2444.52	2597.3	3012.69	2510.06	2518.32	-0.0599453	0.540519	-0.0401452	0.747537	GATA-like transcription factor; localizes to daughter cell, hyphal tip cell nuclei; mRNA localization mediated by She3; required for WT virulence and filamentous growth on solid media; Ras1 repressed in yeast, Cyr1 re
B9J08_004306	1443.81	1744.98	1717.98	819.429	679.126	744.751	1382.6	1333.73	1147.75	716.788	754.29	644.305	1.13791	5.94536e-23	0.881854	2.88912e-13	Protein of unknown function
B9J08_000130	1702.81	1559.98	1542.78	1437.74	1367.71	1432.5	1491.94	1369.91	1379.06	1402.65	1312.26	1251.46	0.189751	0.0476247	0.10951	0.333245	complex, which acts in chromosome segregation by coupling kinetochores to spindle microtubules
B9J08_000509	14058.7	13818.6	12900.6	13497.2	11886.2	13109.5	12422.7	12367.3	13000.8	13593.5	10902.6	10487.4	0.0910501	0.262793	0.12458	0.289186	Putative secreted acid sphingomyelin phosphodiesterase; possible Kex2 substrate; transcript increased in an azole-resistant strain that overexpresses MDR1; flow model biofilm induced; F-12/CO2 early biofilm induced
B9J08_002429	2218.53	2698.72	2476.77	2109.37	1925.4	1990.6	2808.94	3171.03	3379.35	2507.85	3058.49	2859.05	0.302971	0.00201512	0.166216	0.156733	Putative asparagine synthetase; soluble protein in hyphae; regulated by Rim101; decreased expression at pH 4 vs pH 8; protein detected during exponential and stationary phases of yeast-form growth
B9J08_001932	48480.5	46660.7	49685.4	22461.3	22138.5	20431	53172.9	44430.6	45516.6	16196	14550.1	13795.9	1.16302	3.43759e-66	1.69695	1.36932e-68	Heat shock protein; transcript regulated by cAMP, osmotic stress, ciclopirox olamine, ketoconazole; repressed by Cyr1, Ras1; colony morphology-related regulated by Ssn6; stationary phase enriched; Hap43-induced; Spide
B9J08_000849	68348.5	70664.2	70809.1	53921.4	55132.1	45599.9	73364	65159.2	63792.4	46897.8	43963.4	39322.5	0.447993	4.27093e-08	0.649094	8.1068e-12	Adenylyl cyclase and stress responsive protein; induced in cyr1 or ras1 mutant; stationary phase enriched protein; Spider biofilm induced
B9J08_005333	5334.47	5706.19	5263.61	2693.08	2696.15	2416.3	4960.59	4768.77	5164.86	2667.04	2467.14	3156.28	1.07005	3.23568e-41	0.859448	2.90925e-16	Adenylyl cyclase and stress responsive protein; induced in cyr1 or ras1 mutant; Spider biofilm induced
B9J08_003397	81431.3	74624.2	78046.6	85604.1	88692.2	91260.5	55336.8	48876.7	46737.1	70446.3	65746.5	63349.4	-0.174288	0.0124977	-0.389547	2.05688e-05	Cell wall acid trehalase; catalyzes hydrolysis of the disaccharide trehalose; similar to S. cerevisiae vacuolar acid trehalase (Ath1p); Hap43p-repressed gene
B9J08_005513	3866.81	3801.21	3885.94	4895.06	4897.85	4904.32	3825.84	3768.47	3735.13	4012.38	3831.06	3804.21	-0.339474	1.22522e-06	-0.0263906	0.782268	Putative alcohol acetyltransferase; caspofungin repressed; expression depends on Tac1p
B9J08_003355	8016.48	7403.67	7577.78	4717.33	4640.45	4617.46	7124.39	6475.04	6463.51	4962.03	4133.1	3518.76	0.726465	1.96696e-25	0.682249	1.76231e-08	pathway; Spider biofilm induced
B9J08_005379	3139.8	3556.21	3738.47	3585.47	3890.8	3310.92	3237.81	3250.23	3326.48	3865.93	3657	3127.28	-0.0407545	0.706603	-0.104514	0.351692	Putative lipase; fungal-specific (no human or murine homolog); Hap43p-repressed gene
B9J08_004827	2488.89	2177.48	2236.02	2713.66	2819.03	2775.81	2771.27	2513.94	2294.39	3225.55	3371.65	3273.18	-0.259642	0.00325406	-0.367976	0.000167298	Protein similar to S. cerevisiae Atg9; required for early step in autophagy; required for cytoplasm to vacuole trafficking of Lap41; Spider biofilm induced
B9J08_002232	4229.18	4233.7	4216.18	5372.12	4956.02	4897.89	4219.48	4689.57	4926.94	5533.28	5164.78	4137.69	-0.256115	0.000621109	-0.0870001	0.516451	Member of MDR subfamily of ABC family; ortholog of S. cerevisiae ABC transporter, Atm1; induced in low iron; induced by nitric oxide independent of Yhb1
B9J08_001775	184670	166206	190008	70633.7	64516.3	74485.2	140075	119700	127574	61705.7	54116.6	51842.5	1.3753	4.87768e-66	1.22112	9.54059e-38	Putative fungal-specific transmembrane protein
B9J08_000020	74293	77874.1	84169.8	46483	46427.1	46492.7	79562.6	74044.5	76721.6	56431.6	49984.3	49529	0.769377	1.56423e-28	0.575954	1.14175e-11	ATP synthase alpha subunit; antigenic in human/mouse; at hyphal surface; ciclopirox, ketoconazole, flucytosine induced; Efg1, caspofungin repressed; may be essential; sumoylation target; stationary phase-enriched; Spi
B9J08_000084	3796.38	4122.45	3708.22	2507.86	2464.2	2647.08	3369.02	3734.25	4279.26	2622.46	2726.26	2928.82	0.61738	2.46228e-14	0.474204	1.47812e-05	Putative mitochondrial F1F0 ATP synthase subunit; macrophage/pseudohyphal-induced
B9J08_001250	16305.6	18071.1	17174.8	13829.3	13682.1	13224.4	17337.2	16983.5	18298.9	13078.7	13494.6	13959.9	0.34731	5.38725e-07	0.390455	5.24192e-07	Subunit of the mitochondrial F1F0 ATP synthase; sumoylation target; protein newly produced during adaptation to the serum; Spider biofilm repressed
B9J08_002610	3487.4	3706.21	3582.18	1687.5	1449.14	1397.56	3274.26	3352.9	3368.34	1412.66	1623.83	2429.51	1.25728	5.62413e-43	0.885761	1.81299e-08	Mitochondrial ATPase complex subunit; downregulated by Efg1p; flucytosine induced; caspofungin repressed
B9J08_003926	112.46	164.998	118.482	75.7691	63.2591	86.4279	86.2606	109.514	133.28	82.7763	89.0206	85.1824	0.82209	0.00414019	0.372892	0.203392	Subunit k of the mitochondrial F1F0 ATP synthase; a large enzyme complex required for ATP synthesis; Spider biofilm repressed
B9J08_003508	64305.6	68793	75003.9	37616.1	38010	36490	71254.9	66068.5	67945	45230.4	39223.1	37579	0.900136	7.68003e-34	0.763407	8.06942e-17	F1 beta subunit of F1F0 ATPase complex; antigenic in human, mice; induced by ciclopirox olamine; caspofungin repressed; macrophage/pseudohyphal-induced; detected during exponential and stationary growth phases; Spider
B9J08_003747	2361.66	2358.72	2142.75	2177.66	2107.91	2464.12	2663.14	2694.84	2786.75	2459.64	2600.67	2524.66	0.0319379	0.76552	0.11658	0.207217	Putative mitochondrial ATP synthase; shows colony morphology-related gene regulation by Ssn6p; flucytosine induced; caspofungin repressed; macrophage/pseudohyphal-induced
B9J08_005349	27077.9	27668.4	27737.3	17940.4	18215	18239	30394.1	30581.9	31878	19189.6	19933.5	19458.7	0.608248	8.57774e-24	0.678393	5.63044e-21	F1-ATP synthase complex subunit; caspofungin repressed; flucytosine and macrophage/pseudohyphal-induced; present in exponential and stationary growth phases; Hap43p-induced gene
B9J08_003138	30477.8	32509.6	30573.3	15930.2	16706.2	15583.7	32561.5	31974.3	34269.4	15909.4	15849.6	15779.6	0.963736	1.74906e-48	1.0693	7.55167e-49	Putative F0-ATP synthase subunit 4; macrophage/pseudohyphal-induced; present in exponential and stationary growth phases
B9J08_004005	23294	25028.5	22964	9036.17	9103.49	8763.24	20339.3	22234.4	22635.5	10248.8	9410.75	8491.96	1.41336	7.88262e-102	1.2255	1.40036e-38	Putative F0-ATP synthase FO subunit B; caspofungin repressed; protein level decreased in stationary phase yeast cultures; Spider biofilm repressed
B9J08_003146	26812.1	29085.9	27294.9	17163.1	16483.7	16578.5	28167.1	26262.9	27015	14886.1	16566.6	16413	0.735696	1.11701e-29	0.780647	4.31639e-23	Putative subunit of the F1F0-ATPase complex; colony morphology-related gene regulation by Ssn6; farnesol, macrophage-downregulated protein abundance; protein present in exponential and stationary yeast growth phases;
B9J08_000888	974.654	842.491	950.373	766.11	750.384	793.482	799.429	775.402	710.457	928.732	923.589	847.293	0.269184	0.0196689	-0.227332	0.0613791	Protein required for modification of wobble nucleosides in tRNA; induced upon adherence to polystyrene; regulated by Sef1, Sfu1, and Hap43
B9J08_005313	7729.08	8143.66	8877.29	6427.28	6091.78	6289.93	7172.99	6805.54	6053.75	6532.05	4751.47	3500.63	0.403884	2.40372e-07	0.450309	0.13001	synthase; catalyzes the key step in sphingolipid biosynthesis; antifungal drug target; flow model biofilm induced; Spider biofilm induced
B9J08_005081	17090.5	16643.6	18098.7	15280.1	13944.6	14434.4	20554.3	19010.5	19270.5	12995	12952.5	14548.1	0.255598	0.000419242	0.552654	3.09168e-11	Putative autophagosome protein; macrophage/pseudohyphal-repressed; alternatively spliced intron in 5' UTR; Spider biofilm induced
B9J08_000080	2834.22	2777.47	2778.01	3968.06	3282.93	3252.08	2541.65	2657.68	2752.61	3447.5	2727.05	2559.1	-0.315663	0.000969277	-0.121846	0.359897	Putative vacuolar transporter; promoter bound by a1p and alpha2p by ChIP-chip analysis
B9J08_001241	1423.36	1354.99	1591.94	2662.21	2607.44	2910.97	1312.13	1642.72	1565.21	2140.36	2114.24	1981.85	-0.896669	1.2885e-20	-0.449468	7.31599e-05	Putative vacuolar transporter of large neutral amino acids; induced by alpha pheromone in SpiderM medium
B9J08_002102	3884.99	3562.46	3689.31	6285.1	6602.21	6617.25	3119.96	3526.95	3460.86	6767.65	6271.18	5751.62	-0.800803	2.77186e-27	-0.880578	1.40685e-19	Ortholog of S. cerevisiae Avt7 transporter; repressed upon adherence to polystyrene; constitutive expression independent of MTL or white-opaque status; Spider biofilm induced
B9J08_001658	187.434	186.248	187.806	391.006	350.47	319.967	165.231	141.782	166.324	306.545	283.753	292.701	-0.910464	1.37446e-07	-0.887808	1.23875e-06	Putative endoprotease; induced by alpha factor; transcript is upregulated in an RHE model of oral candidiasis and in clinical isolates from HIV+ patients with oral candidiasis
B9J08_005205	4149.66	4591.2	5244.7	1788.53	1752.35	1796.6	3310.7	3806.61	3682.26	1509.08	1688.21	1757.11	1.39751	3.78799e-48	1.1387	4.61061e-30	Ortholog of S. cerevisiae Axl2; a plasma membrane protein involved in determination of budding pattern; O-glycosylated by Pmt4; mutant is viable
B9J08_002361	7643.88	7578.67	7568.96	6868.8	6275.01	5952.49	6724.68	6707.76	6992.22	5721.57	5359.52	5719	0.263216	0.000656584	0.29569	0.000290428	Putative oxidoreductase; transcriptionally induced by interaction with macrophage; rat catheter biofilm repressed
B9J08_002830	20959.6	16371.1	17623.5	18285.6	16065.6	18172.8	14874.5	13781.2	13761.9	17615	14165.4	15407.1	0.0732105	0.49386	-0.140626	0.182214	Putative NADPH-dependent 1-acyl dihydroxyacetone phosphate reductase; shows colony morphology-related gene regulation by Ssn6p
B9J08_003542	2936.46	2708.72	2672.14	3803.42	3397.09	3161.06	3089.59	2936.36	2894.7	2938.1	3136.39	2930.64	-0.308759	0.000952782	-0.000281787	0.997474	Putative NADPH-dependent 1-acyl dihydroxyacetone phosphate reductase; shows colony morphology-related gene regulation by Ssn6p
B9J08_004214	1893.65	1357.49	1730.59	3060.7	2803.76	3469.99	1748.29	1635.87	1871.42	2733.44	3024.32	2671.46	-0.897417	5.11248e-13	-0.668143	2.36584e-11	Putative Myb-like transcription factor; ortholog S. cerevisiae Bas1, a regulator of purine biosynthetic genes; mutant exhibits adenine auxotrophy and abnormal colony morphology
B9J08_002453	9099.05	9408.65	9484.83	11579.6	10794	11391.9	8389.14	8743.56	7822.74	14243.9	12725.2	12968.6	-0.2627	0.000123791	-0.664955	1.88074e-14	Putative branched chain amino acid aminotransferase; regulated by Gcn4, Gcn2; induced in response to amino acid starvation (3-aminotriazole treatment); early-stage flow model biofilm formation
B9J08_003151	14608.5	14491.1	15827.4	10919.2	10849.3	10897.3	13347.3	12235.3	11288	10821	10037.9	8698.57	0.467586	1.13125e-11	0.33183	0.00187407	Putative SH3-domain-containing protein
B9J08_000735	6206.89	6108.68	6802.61	7749.96	7232.62	6832.4	7131.68	7328.67	6583.57	6766.74	6616.93	6959.58	-0.182337	0.0292021	0.0625607	0.496927	Ortholog of S. cerevisiae Bck1; MAP kinase kinase kinase of cell integrity pathway; mutant is hypersensitive to caspofungin
B9J08_003985	4338.23	4186.2	5274.95	1266.56	1079.04	1154.82	4887.69	4575.16	4668.09	1623.69	1149.32	1065.69	1.98797	9.26725e-79	1.89308	1.84563e-43	Transcription factor; regulates a/alpha biofilm formation, matrix, cell-surface-associated genes; confers adherence, impermeability, impenetrability, fluconazole resistance; Tup1/Tec1/Mnl1-regulated; mRNA binds She3;
B9J08_001303	15025.4	16147.3	16055.5	16044.3	16677.9	16304.5	14926.7	13805.7	13508.6	17293	15847.3	15742.4	-0.0464123	0.530555	-0.197459	0.0234169	Bromodomain transcription factor; repressed upon adherence to polystyrene; reduced mRNA abundance detected in null mutant; macrophage/pseudohyphal-repressed; possibly essential, disruptants not obtained by UAU1 method
B9J08_004456	5666.17	5983.68	6612.28	4221.56	3991.87	3905.81	5113.67	5309.5	4768.32	4097.88	4341.34	4768.4	0.59947	5.58821e-13	0.215896	0.0243381	Protein required for wild-type budding, hyphal growth, and virulence in a mouse systemic infection; suppresses pseudohyphal and filamentous growth defects of various S. cerevisiae mutants and heat sensitivity of S. ce
B9J08_004729	8794.61	9738.64	9907.08	6456.28	6189.21	5972.72	8120.64	8980.19	7924.07	6761.28	6214.75	6675.94	0.618981	4.81818e-16	0.362524	4.63422e-05	Putative Rho1p GTPase activating protein (GAP); serum-induced transcript; Spider biofilm induced; flow model biofilm repressed
B9J08_001424	3761.17	4231.2	3565.79	2771.65	3005.9	2802.47	3393.32	3328.46	3248.28	2986.32	2913.04	2810.11	0.4368	1.03903e-06	0.208493	0.0164787	for Rho-type GTPase Cdc42p; involved in cell signaling pathways that control cell polarity; similar to <i>S. cerevisiae</i> Bem3p
B9J08_001668	4107.63	4666.2	4086.35	2473.25	2445.29	2241.61	3396.96	3623.76	3588.63	2039.39	2269.23	2202.06	0.852182	4.11368e-23	0.718518	6.52034e-16	Putative Type II geranylgeranyltransferase beta subunit; transcript regulated by Mig1
B9J08_001994	700.888	853.741	1023.48	705.308	685.67	633.498	907.558	1060.92	1006.76	844.137	811.518	727.675	0.355872	0.0161941	0.334538	0.00749954	have Rab geranylgeranyltransferase activity and role in ER to Golgi vesicle-mediated transport, protein geranylgeranylation, protein targeting to membrane
B9J08_000385	2696.77	2648.72	2621.72	3196.33	3198.58	3153.7	2499.13	2333.05	2231.61	3039.07	3347.81	3004.04	-0.25353	0.000816943	-0.397711	2.75912e-05	have GDP-dissociation inhibitor activity, GTPase activator activity, role in mitotic spindle orientation checkpoint and Bfa1-Bub2 complex localization
B9J08_001420	6028.54	7157.42	6443.38	6870.67	7322.06	6451.75	7707.56	8676.09	8924.22	9033.54	10626	10424.9	-0.065492	0.494307	-0.234929	0.0203669	Protein involved in the maintenance of normal ploidy; S. cerevisiae ortholog cofers Brefeldin A resistance; stationary phase enriched protein; Spider biofilm repressed
B9J08_001418	42539.5	46409.5	45169.2	32398.3	32427.9	31628	38235.3	37762.9	37128.8	25574.2	24809.7	25975.2	0.483218	9.43463e-14	0.580742	2.29959e-16	Cell wall 1,3-beta-glucosyltransferase; mutant has cell-wall and growth defects, but wild-type 1,3- or 1,6-beta-glucan content; antigenic; virulence role in mouse systemic infection; rat catheter biofilm induced
B9J08_001665	937.168	908.74	1024.74	497.644	342.472	347.551	512.704	519.216	497.871	270.16	194.733	274.577	1.28395	3.12571e-17	1.0647	2.67829e-10	Putative glucanase; induced during cell wall regeneration
B9J08_000252	4054.24	4551.2	4207.36	2349.78	2567.45	2424.58	5157.41	4802.02	5510.72	2545.14	2594.31	2789.27	0.81025	7.4762e-23	0.978267	4.50112e-27	protein; ortholog of S. cerevisiae Big1; required for beta-1,6-glucan synthesis, filamentation, adhesion, and virulence; rat catheter biofilm repressed
B9J08_001884	5382.18	5124.94	4422.89	3349.74	3765.01	3664.91	5995.72	5949.96	6028.42	3229.19	3059.29	2746.68	0.477027	3.5869e-07	1.0057	5.5344e-29	Putative biotin synthase; induced by high iron; repressed by ciclopirox olamine; upregulated in clinical isolates from HIV+ patients with oral candidiasis; Hap43-repressed; Spider biofilm induced
B9J08_000990	44342.2	46927	45624.2	22857	22140.7	22984.3	59041.1	48544.3	52022	21283.5	22904.5	24633.1	1.01748	3.86722e-61	1.22727	8.01058e-39	Putative class III aminotransferase with a predicted role in biotin biosynthesis; Spider biofilm induced
B9J08_004133	9826.06	10391.1	10421.3	15504.6	15322.5	13987.5	9543.33	8981.17	8573.95	13696.3	12824.5	12259.9	-0.540892	4.45466e-14	-0.50394	3.66747e-09	Putative proteasome activator; binds core proteasome and stimulates proteasome-mediated protein degradation by inducing gate opening; ortholog of S. cerevisiae Blm10; transcript regulated by Nrg1 and Mig1
B9J08_002322	73183.1	76612.9	79091.5	52744.7	52051.3	50058.3	67176.3	65188.5	66176	46654	47839	44440.7	0.571523	9.47502e-19	0.528662	5.14886e-13	Sole 14-3-3 protein in C. albicans; role in hyphal growth; possibly regulated by host interaction; localizes to yeast-form cell surface, not hyphae; alternatively spliced 5' UTR intron; Spider biofilm repressed
B9J08_002615	5333.34	6009.93	5363.18	8121.33	8466.54	9013.33	7590.93	7580.95	8327.22	10488	12763.3	14066	-0.608589	3.82799e-14	-0.652701	2.8021e-09	Putative GTPase; Hap43-induced gene; mutation confers resistance to 5-fluorocytosine (5-FC); flucytosine induced; repressed by prostaglandins; Spider biofilm induced
B9J08_003051	2168.55	2019.98	2170.48	1549.99	1883.23	1703.73	1964.55	1888.15	2139.08	1815.62	1599.99	1506.1	0.314575	0.00197009	0.297311	0.00869762	Putative beta-mannosyltransferase, member of a 9-gene family including characterized BMT genes with roles in beta-1,2-mannosylation of cell wall phosphopeptidomannan; transposon insertion in promoter region causes dec
B9J08_003016	35971.3	37682.1	41051.3	47833.7	48372.1	45515.3	44471.6	48946.1	49109.6	47353.5	44418.9	38372.9	-0.297284	6.47049e-05	0.144697	0.170684	Putative beta-mannosyltransferase, member of a 9-gene family including characterized BMT genes with roles in beta-1,2-mannosylation of cell wall phosphopeptidomannan; transposon insertion in promoter region causes dec
B9J08_005022	4082.64	4163.7	4705.23	2897.93	3003.72	2684.78	3426.12	3590.51	3562.2	3084.56	2581.6	2389.64	0.600493	1.16161e-11	0.406543	0.000279231	Putative kynurenine 3-monooxygenase, involved in NAD biosynthesis; transposon mutation affects filamentous growth; Hap43p-repressed gene; oral infection upregulated; mutants have reduced capacity to damage oral epithe
B9J08_004138	10987	11311.1	11780.1	10249.4	9553.58	9177.91	9460.72	8641.87	8267.74	9562.03	8090.54	8320.69	0.241688	0.00112245	0.0349013	0.75974	Formin; role in cytoskeletal organization, cell polarity; role in systemic virulence in mouse; cell-cycle regulated localization to site of polarized growth, bud neck; localizes to Spitzenkorper of hyphae, minor local
B9J08_004985	17118.9	17331.1	20542.7	5519.92	5644.6	5839.4	19895.8	20959.3	21363.3	5697.92	6187.73	6365.12	1.70119	6.33485e-89	1.78352	2.34247e-110	Protein required for wild-type cell wall chitin distribution, morphology, hyphal growth; not essential; similar to S. cerevisiae Bni4p (targeting subunit for Glc7p phosphatase, involved in bud-neck localization of chi
B9J08_002676	3071.64	2992.47	3313.7	2962.48	3447.98	2560.66	2936.5	2502.21	2727.27	2797.11	2592.72	2896.2	0.0712166	0.555451	-0.0078393	0.949296	Formin; probable role in hyphal cytoskeletal polarity; synthetic lethality if Bnr1p and Bni1p are absent
B9J08_003845	2745.62	2461.22	2588.95	3722.04	3749.74	3641.01	2217.26	2183.45	2069.69	3167.33	2584.78	3003.13	-0.503532	2.44087e-10	-0.422708	6.12745e-05	Formin; probable role in hyphal cytoskeletal polarity; synthetic lethality if Bnr1p and Bni1p are absent
B9J08_005346	15257.1	16229.8	18911.7	13076.3	12729.6	12631.3	12340.1	13099.7	12515.1	12446.5	11946.2	11704.4	0.398839	5.63169e-06	0.0861202	0.310665	Putative SH3-domain-containing protein; mutation confers hypersensitivity to toxic ergosterol analog; Spider biofilm induced
B9J08_000610	12591	11677.4	12347.3	7564.75	7451.48	7567.04	9751.09	9058.41	8898.89	7836.46	6971.42	6780.16	0.705025	7.19462e-26	0.373236	4.86975e-05	Ortholog of S. cerevisiae Bph1; a putative ortholog of human Chediak-Higashi syndrome protein and murine beige gene implicated in disease syndromes involving defective lysosomal trafficking; mutant is viable
B9J08_001302	9177.43	9961.14	9723.05	8063.33	8385.83	7419.93	9192.22	9544.38	8600.38	8392.25	7943.5	7422.65	0.281501	0.000273186	0.215834	0.0174581	Putative transcription factor with C3HC4 zinc finger DNA-binding motif; similar to S. cerevisiae Bre1p; transposon mutation affects filamentous growth
B9J08_005119	3505.58	3889.96	3955.27	2983.06	3091.7	3534.35	3563.41	3831.05	3891.54	3638.52	3595.8	3588.53	0.24769	0.0102613	0.0745906	0.42887	Component of the general transcription factor for RNA polymerase III (TFIIIB); possibly an essential gene, disruptants not obtained by UAU1 method
B9J08_002529	5596.88	6073.68	6786.22	3587.34	3173.13	3046.12	5349.37	4806.9	4685.71	3497.53	3265.15	2807.39	0.920545	3.48872e-22	0.645914	1.10012e-09	Transcription factor; recruits Hda1 to hypha-specific promoters; Tn mutation affects filamentation; Hap43-repressed; Spider and flow model biofilm induced; required for Spider biofilm formation; Bcr1-repressed in RPMI
B9J08_005042	2453.68	2532.47	2585.17	1498.54	1449.87	1533.64	2161.37	2081.75	1972.76	1343.52	1347.23	1401.88	0.764291	2.08699e-20	0.616484	3.68673e-11	Putative condensin complex subunit; cell-cycle regulated periodic mRNA expression
B9J08_001900	8600.36	8907.4	9352.48	8491.75	8917.35	7761.04	8547.08	7910.47	7546.26	8567.81	7901.37	7528.67	0.101369	0.228348	0.0134526	0.90572	Class E vacuolar protein sorting factor; role in transport from multivesicular body to vacuole; not involved in Rim101 pathway; macrophage and pseudohyphal-repressed; flow model biofilm induced
B9J08_005146	1180.26	1107.49	1197.42	1657.57	1606.93	1552.02	1014.47	1021.81	1091.57	1468.14	1464.87	1587.65	-0.4588	9.28319e-07	-0.517166	4.78499e-07	Inositol deacylase involved in attachment of GPI-anchored proteins to cell wall; required for host invasion and immune escape
B9J08_003841	50758.1	53670.7	56398.5	16067.7	13307	17086.1	49437	44717.1	45732.5	17224.8	16206.5	16775.5	1.79934	1.18101e-84	1.49173	3.27461e-84	Protein of unknown function
B9J08_001553	936.032	983.739	897.435	1163.66	1289.18	1348.83	1013.26	917.184	1022.18	1112.48	1309.87	1284.08	-0.425365	7.55192e-05	-0.314892	0.00733615	Putative geranylgeranyl diphosphate synthase; repressed by benomyl treatment; Spider biofilm induced
B9J08_004346	2390.06	2402.47	2295.27	1379.75	1522.58	1236.65	2512.49	1998.64	1976.06	1404.47	1176.34	1399.17	0.782702	1.40264e-15	0.717705	8.39351e-09	Putative cell cycle checkpoint kinase; mutation confers increased sensitivity to nocodazole
B9J08_003081	1695.99	1563.73	1755.8	1388.17	1700.72	1575.01	1359.51	1365.02	1589.44	1403.56	1608.73	1777.05	0.111587	0.329653	-0.13632	0.299118	have GTPase activator activity
B9J08_002937	1373.38	1434.98	1453.29	1185.18	1297.9	992.082	1363.16	1290.71	1184.09	1125.21	1327.36	1371.07	0.300937	0.0105261	0.0188256	0.895353	Protein similar to S. cerevisiae Bub3; a kinetochore checkpoint component; induced by hydroxyurea treatment; flow model biofilm induced; Spider biofilm induced
B9J08_002466	1494.92	1523.73	1623.45	1531.28	1535.67	1489.5	1403.25	1259.42	1239.17	1429.94	1508.58	1275.92	0.0342679	0.736068	-0.0987005	0.423162	Putative SH3-domain-containing protein; predicted role in bud-site selection; Spider biofilm induced
B9J08_001827	2871.71	2648.72	2704.91	2273.07	2724.5	2643.41	3025.19	3226.77	3319.87	2407.79	2626.11	2361.55	0.113327	0.266675	0.386107	3.95436e-05	Putative pyridoxal kinase; a key enzyme in pyridoxal 5'-phosphate synthesis, the active form of vitamin B6; involved in bud-site selection and genome integrity in S. cerevisiae; induced by alpha pheromone in SpiderM m
B9J08_000443	9638.63	10376.1	11862	2188.89	2009.02	1999.79	6832.81	7489.03	7542.96	1610.95	2138.88	2613.47	2.37094	2.25158e-152	1.79571	7.44281e-39	for Rsr1; negative regulator of filament branching, acts in hyphal growth guidance; required for wild-type budding pattern; induced in low iron; regulated by tyrosol and cell density
B9J08_004014	475.968	481.245	531.907	758.627	895.08	753.026	614.758	862.427	777.647	975.123	1048.38	1101.03	-0.686675	1.35016e-07	-0.454307	0.00141112	Small-subunit processome component; repressed by prostaglandins
B9J08_002154	2769.47	2733.72	2688.52	3744.49	3633.4	3679.62	3266.97	3348.99	3523.65	4213.41	4903.29	5453.49	-0.424941	7.43641e-09	-0.508556	1.93079e-06	Protein with a predicted role in 18S rRNA maturation and small ribosomal subunit biogenesis; repressed in core stress response; repressed by prostaglandins
B9J08_002808	741.782	772.491	618.877	1211.37	1212.1	1205.39	931.857	980.741	990.234	1377.18	1503.02	1417.29	-0.758756	2.17057e-11	-0.551897	8.01786e-08	Putative methyltransferase; Hap43-induced; repressed by prostaglandins
B9J08_003547	328.293	328.746	274.776	293.722	451.539	367.778	467.751	488.904	515.494	376.587	535.713	514.719	-0.251627	0.207906	0.0589793	0.754694	Bud31 ortholog; not subject to mating-type regulation, in contrast to S. cerevisiae Bud31 which has a role in specifying the bud site; Spider biofilm induced
B9J08_001703	3100.04	3218.71	3589.74	1225.4	1358.25	1275.27	2670.43	2861.07	2956.38	1286.22	1223.24	1530.56	1.36727	2.01124e-49	1.08582	2.40559e-23	Predicted GTP/GDP exchange factor for Rsr1; rat catheter biofilm induced
B9J08_004233	4840.33	4751.2	4560.28	5692.04	5600.25	5110.28	4084.62	4593.74	4175.72	5607.87	5504.17	6063.36	-0.205198	0.00873383	-0.403838	7.93991e-06	Protein required for Spitzenkorper formation in hyphal cells (wild-type localization of Mlc1p to the Spitzenkorper); localizes to polarisome
B9J08_000666	11037	11064.9	11373	7404.79	7775.78	7580.83	10746.1	10140.8	9353.8	7741.86	7291.74	6974.99	0.563982	1.12505e-17	0.471591	1.10584e-07	have small GTPase binding activity and role in Golgi to plasma membrane transport, fungal-type cell wall chitin biosynthetic process
B9J08_001738	6857.8	7277.42	8087	5967.05	6123.04	5769.52	6648.14	7027.51	6184.83	4315.28	4366.78	5237.81	0.322949	0.000111417	0.526845	2.34111e-07	Protein similar but not orthologous to S. cerevisiae Bul1; a protein involved in selection of substrates for ubiquitination; mutants are viable; macrophage/pseudohyphal-induced; rat catheter biofilm induced
B9J08_004844	959.887	1102.49	1099.11	985.934	1051.41	1108.85	1092.23	1096.12	1219.34	1216.18	1235.96	1342.08	0.0137694	0.913011	-0.140752	0.225322	Protein with similarity to S. cerevisiae Bur2p, contains a cyclin domain; not required for wild-type hyphal growth, adherence to buccal epithelial cells, or virulence in mouse systemic infection
B9J08_000184	2685.41	3149.97	2720.03	3244.98	3565.05	3703.53	2746.97	2849.33	2535.62	3313.78	3983.67	3700	-0.290442	0.00252452	-0.421632	2.93512e-05	Protein similar to <i>S. cerevisiae</i> Bzz1p, which is an SH3 domain protein involved in the regulation of actin polymerization
B9J08_004693	1436.99	1471.23	1634.79	1515.38	1510.22	1428.82	1855.21	1778.63	1819.65	1730.12	1846.38	1918.42	0.0358037	0.740777	0.0027357	0.980609	Component of the chromatin assembly factor I (CAF-1); involved in regulation of white-opaque switching frequency; macrophage-induced
B9J08_000818	1598.3	1501.23	1660	1463	1126.3	1264.24	1336.43	1265.28	1354.82	1032.43	925.973	998.628	0.313963	0.00663649	0.433864	4.82823e-05	ABC family protein, predicted not to be a transporter; Hap43, caspofungin repressed; rat catheter and Spider biofilm repressed
B9J08_003972	1759.6	1492.48	1734.37	1714.63	1356.07	1321.24	1364.37	1477.47	1242.47	1485.43	1431.48	1201.62	0.192312	0.129962	0.0014435	0.99159	heterotrimeric G protein alpha subunit; positive role in mating pheromone response; opaque-enriched transcript; transcript repressed by MTLa1-MTLalpha2; regulated by hemoglobin-responsive Hbr1 via MTL genes; rat cathe
B9J08_003735	567.98	419.995	468.885	1168.34	1063.77	1274.35	530.928	627.753	625.643	1163.42	1216.08	996.815	-1.25745	1.25828e-20	-0.905226	3.64238e-12	not required for activity; possibly essential gene (by UAU1 method)
B9J08_001917	28864.8	31564.7	31119.1	22732.6	22875.1	21829.5	35240.5	34422.8	36591.3	24298	24389.3	26366.7	0.448641	2.92892e-11	0.515464	2.34144e-11	Putative translation elongation factor eEF1 gamma; protein level decreased in stationary phase cultures; Spider biofilm repressed
B9J08_005360	67193.2	51040.7	65312.3	38944.4	33059.8	49089.2	49079.8	45068.1	47597.3	45736.2	43742.5	44419.9	0.607762	0.00562934	0.09569	0.2438	Basic amino acid permease; arginine metabolism; regulated by Nrg1/Tup1; caspofungin, flucytosine induced; colony morphology-related regulation by Ssn6; Hap43-repressed; rat catheter and Spider biofilm induced; promote
B9J08_005344	30808.4	31660.9	30098.1	29518.2	27777.3	27396.7	30079.4	28285.1	25249.3	34759.7	30583.3	24319.6	0.13603	0.0431575	-0.088123	0.527814	AP-1 bZIP transcription factor; apoptotic, oxidative stress response/resistance, multidrug resistance; nuclear in oxidative stress; complements S. cerevisiae yap1 mutant; oralpharyngeal candidasis-, human neutrophil,
B9J08_004271	433.937	407.496	373.091	162.763	185.415	268.478	495.694	423.391	343.663	218.311	172.477	168.552	0.986329	9.42944e-07	1.18727	5.56176e-10	Predicted bZip transcription factor; possibly an essential gene, disruptants not obtained by UAU1 method
B9J08_004292	3707.78	3278.71	3729.65	2521.9	3261.12	4519.08	4080.97	3703.94	4720.96	3482.06	4380.29	3184.37	0.0636654	0.830616	0.192777	0.167811	Arginase; arginine catabolism; transcript regulated by Nrg1, Mig1, Tup1; colony morphology-related regulation by Ssn6; alkaline induced; protein decreased in stationary phase; sumoylation target; flow model biofilm in
B9J08_003517	9985.1	10429.9	12262.8	11532.8	11676	13723.6	15071.3	13157.4	15859.2	15248.1	14615.3	13156.1	-0.168928	0.106459	0.04884	0.670938	Ornithine aminotransferase; arginine metabolism; alkaline induced; mutant sensitivite to toxic ergosterol analog, to amphotericin B; exponential and stationary phase yeast; flow model biofilm induced; rat catheter, Sp
B9J08_001236	2423	2592.47	3007.42	2167.37	2557.27	2373.09	2705.67	2336.96	2377	2579.71	2389.25	2463.04	0.183694	0.098224	0.0105055	0.930816	Putative transcription factor with Ku70/Ku80 beta-barrel DNA-binding motif; involved in telomerase regulation and telomere protection; mutation causes marginal increase in caspofungin sensitivity
B9J08_000765	3740.72	3617.46	4395.16	2015.83	1798.89	1813.15	3639.95	3435.04	3445.44	1846.55	1687.42	1493.41	1.07084	5.25039e-28	1.0784	4.01268e-26	Transcription factor; cell wall damage response; required for adherence, response/resistance to caspofungin; repressed in core stress response; mutants have reduced CFU in mice, hyphal defect in C. elegans infection;
B9J08_002298	27041.5	23521	30453.5	108422	108758	105043	26731.1	20256.3	21540.6	111320	95554.1	91174.2	-1.98367	1.55596e-108	-2.10816	2.81962e-77	Catalase; resistance to oxidative stress, neutrophils, peroxide; role in virulence; regulated by iron, ciclopirox, fluconazole, carbon source, pH, Rim101, Ssn6, Hog1, Hap43, Sfu1, Sef1, farnesol, core stress response;
B9J08_000010	16618	14807.3	15634.5	15300.7	15042.6	17300.3	14064.1	12037.8	13182.6	15008	14132	12891.5	-0.0101394	0.914692	-0.0843743	0.423419	Major carnitine acetyl transferase; intracellular acetyl-CoA transport; localized in peroxisomes and mitochondria; induced in macrophages; Hog1-repressed; stationary phase enriched; farnesol-upregulated in biofilm; Sp
B9J08_002891	1557.4	1696.23	1579.33	3134.6	2989.9	3079.22	1282.97	1380.66	1335	2940.83	2684.13	3395.52	-0.921738	1.13679e-29	-1.15909	1.28109e-26	Zn(II)2Cys6 transcription factor; similar to S. cerevisiae Cat8 but mutant phenotype suggests different target genes; mutant displays increased filamentous/invasive growth; flucytosine repressed; rat catheter biofilm
B9J08_002230	5235.64	5684.94	5751.4	2225.37	2105	2212.19	4496.48	4241.73	3973.05	2012.1	2186.57	1704.55	1.35743	2.13325e-69	1.1194	4.42211e-25	Transcription factor; binds ribosomal protein gene promoters and rDNA locus with Tbf1; regulates sulfur starvation-response, respiratory, glycolytic genes; does not bind to centromeres as does S. cerevisiae Cbf1; Spid
B9J08_000822	1775.51	1927.48	1909.57	1456.45	1492.04	1586.04	1788.39	1641.74	1838.38	1915.68	1897.25	1856.79	0.315036	0.000645772	-0.0926077	0.379125	Ser/Thr kinase of cell wall integrity pathway; mutants show abnormal morphology and aggregation; Mob2p associated; required for wild-type hyphal growth and transcriptional regulation of cell-wall-associated genes
B9J08_004507	2195.81	2621.22	2398.62	1897.03	1886.87	2183.68	2763.98	2441.59	2390.22	1887.48	1802.67	1489.79	0.281343	0.00676425	0.564846	1.25101e-06	Corticosteroid binding protein; transcription induced at late log-phase or upon adherence to polystyrene; not induced by corticosterone; contains a possible NAD/FAD binding region; regulated by Nrg1, Tup1; Spider biof
B9J08_003215	16881.5	18331	16584.9	6424.47	6195.76	6064.67	17804.9	17822.5	19303.5	6687.6	8571.41	6638.79	1.47863	5.62454e-101	1.34082	3.84231e-36	Putative cytochrome B5 reductase; plasma membrane-localized
B9J08_002258	2789.92	2836.22	3143.54	15368	15631.5	15092.7	2579.31	2816.09	2993.83	18023.4	15005.5	14220	-2.38637	7.80414e-230	-2.47996	5.25579e-119	Manganese transporter; required for normal filamentous growth; mRNA binds She3, localized to hyphal tips; repressed by NO, alkaline pH; colony morphology-related regulation by Ssn6; regulated by Sef1, Sfu1, Hap43; Spi
B9J08_002491	7944.91	8103.66	7647.1	5316	5271.59	5334.63	7716.07	7373.65	7274.2	4972.04	5429.46	4909.77	0.581193	3.10906e-18	0.560036	1.15571e-11	Copper-transporting P-type ATPase of Golgi; required for wild-type iron assimilation (indirect effect via Fet3p); induced by iron starvation, ciclopirox olamine; caspofungin repressed; not required for virulence in mo
B9J08_003488	675.897	788.741	617.617	244.145	246.492	253.767	735.037	805.714	923.043	265.612	248.781	267.328	1.49124	2.90641e-25	1.67142	1.87641e-32	Putative Holliday junction resolving enzyme; similar to S. cerevisiae Cce1p
B9J08_003401	6088.75	6266.18	5958.11	8205.51	7476.93	6998.82	6981.03	5708.44	6041.64	6361.95	6043.07	6173	-0.300699	0.00017689	0.0248531	0.826644	Voltage-gated Ca2+ channel of the high affinity calcium uptake system; roles in thigmotropism, establishment of galvanotropism; transcript regulated by Nrg1 and Mig1; flow model biofilm repressed
B9J08_001462	2047	2061.23	2989.77	682.857	570.786	843.132	1761.66	1664.23	1892.35	615.82	585.787	552.779	1.76846	1.34998e-28	1.61346	2.45353e-50	G1 cyclin; required for hyphal growth maintenance (not initiation); cell-cycle regulated transcription (G1/S); Cdc28p-Ccn1p initiates Cdc11p S394 phosphorylation on hyphal induction; expression in S. cerevisiae inhibi
B9J08_002366	1494.92	1241.24	1299.52	21445.5	21203.4	24752.4	1258.68	1065.81	1109.19	23765	22692.3	24997.4	-4.05369	0	-4.36699	0	Cytochrome-c peroxidase N terminus; Rim101, alkaline pH repressed; induced in low iron or by macrophage interaction; oxygen-induced activity; regulated by Sef1, Sfu1, and Hap43; Spider biofilm induced; rat catheter bi
B9J08_002888	7106.57	7033.67	6787.48	7965.11	7152.64	7251.67	6798.79	7195.69	6570.35	7427.13	7253.59	7436.24	-0.0881012	0.262407	-0.0911626	0.293828	Component of the Ccr4-Pop2 mRNA deadenylase; transposon mutation affects filamentous growth
B9J08_003869	6178.49	5997.43	5731.23	6675.17	7077.75	6340.5	5519.46	5034.73	5254.08	5860.75	6296.62	6043.42	-0.158703	0.0437867	-0.189879	0.0261835	Copper chaperone involved in activation and protection of superoxide dismutase Sod1p
B9J08_004992	4697.2	4904.95	4618.26	5803.35	6076.51	5549.78	4854.89	5514.84	5899.55	6106.35	6297.41	6045.23	-0.286215	0.000132422	-0.167047	0.0993824	Chaperonin of the cytosolic TCP1 ring complex; protein present in exponential and stationary-phase yeast cells, but higher amounts in stationary phase; GlcNAc-induced protein
B9J08_004338	5321.98	5631.19	5586.28	5634.98	5976.17	5967.2	6654.21	5800.36	6646.35	5757.05	6830.74	6389.59	-0.0805747	0.300244	0.0230865	0.84323	Putative cytosolic chaperonin Cct ring complex subunit; mutation confers hypersensitivity to cytochalasin D
B9J08_001136	7627.98	7994.91	7652.14	6748.13	6975.95	6908.72	9058.57	8191.1	8890.07	6910.46	7344.2	6936.02	0.181262	0.00873153	0.316343	0.000149548	T-complex protein 1, epsilon subunit; protein present in exponential and stationary growth phase yeast cultures; Spider biofilm repressed
B9J08_003771	8069.87	7731.16	7542.49	6799.58	6830.53	7049.39	8402.51	7979.89	8165.3	7075.1	7492.83	7838.59	0.18248	0.00989403	0.145455	0.0852235	Putative cytosolic chaperonin Cct ring complex subunit; mutation confers hypersensitivity to cytochalasin D; GlcNAc-induced protein; Spider biofilm repressed
B9J08_001461	3877.03	3807.46	4132.99	3870.77	4151.83	4332.43	4590.03	4577.12	4660.38	4484.48	4536.08	4722.19	-0.0567415	0.530716	0.022757	0.806474	Cytosolic chaperonin Cct ring complex; protein is present in exponential and stationary growth phase yeast cultures; sumoylation target
B9J08_001271	4462.05	4649.95	4420.37	4694.88	4633.18	4778.36	4809.94	4901.75	4861.95	5774.33	4912.82	4951.45	-0.0523326	0.500363	-0.0882443	0.39836	Chaperonin-containing T-complex subunit; role in hyphal morphogenesis, particularly starvation-induced; essential; expression in S. cerevisiae inhibits Ras2-mediated pathways; CCT8 and TRP1 overlap; Spider biofilm rep
B9J08_003897	1038.27	1041.24	1091.54	917.648	1046.32	904.735	1151.76	998.342	1034.29	912.359	1030.1	948.787	0.150836	0.188758	0.151685	0.214464	Protein involved in oxidative stress response and autophagy; mutants have fragmented mitochondria and attenuated virulence
B9J08_004841	102.236	106.249	108.398	50.5127	60.3506	62.5223	116.634	80.1803	84.8142	60.0356	47.6896	29.9045	0.875408	0.00275419	1.0417	0.00349705	Putative chitin deacetylase; transcription is positively regulated by Tbf1p
B9J08_004834	10096.4	10629.9	11296.1	3812.78	3839.9	4032.69	9165.49	9335.13	9400.06	3885.03	4117.2	3899.36	1.46205	4.21846e-86	1.24291	3.07955e-60	Septin, required for wild-type cell, hyphal, or chlamydospore morphology; role in virulence and kidney tissue invasion in mouse infection; forms ring at sites of cell division and filaments in mature chlamydospore; Sp
B9J08_004605	7583.67	7371.17	7483.25	2346.04	2524.55	2328.04	7007.76	6815.32	7145.32	2306.82	2477.47	2491.13	1.64725	9.5346e-115	1.54091	8.89917e-83	Septin; cell and hyphal morphology, agar-invasive growth, full virulence and kidney tissue invasion in mouse, but not kidney colonization, immunogenicity; hyphal and cell-cycle-regulated phosphorylation; rat catheter
B9J08_002323	8509.48	9279.9	9929.76	2317.97	2297.69	2420.9	6895.98	7384.41	7690.56	2353.21	2579.21	2609.84	1.98571	1.75571e-133	1.55673	4.36067e-71	Septin; essential for viability; forms ring at sites of cell division and also forms filaments in mature chlamydospore; filamentous growth induced; regulated by Nrg1, Tup1, tyrosol and cell density; rat catheter biofi
B9J08_005538	624.778	633.743	611.314	489.225	529.34	504.776	602.609	620.908	667.499	437.532	557.968	608.963	0.302342	0.0156781	0.251512	0.111475	Essential protein with similarity to S. cerevisiae Cdc13p, involved in telomere maintenance
B9J08_001868	1293.86	1386.23	1319.68	729.629	592.6	640.854	1097.09	1134.26	1129.02	536.682	572.275	622.556	1.03621	1.19747e-20	0.970933	8.66744e-18	tem1 mutant phenotypes
B9J08_002487	1343.84	1078.74	1386.49	941.969	963.429	935.996	1358.3	1175.33	1132.33	809.571	995.918	1049.37	0.430847	0.000300415	0.373812	0.00494481	have protein serine/threonine kinase activity
B9J08_003632	50774	53858.2	50488.3	25196.5	24777.9	25973.4	48452.9	44658.4	46140	27448.1	26260.3	24953	1.03785	1.9099e-60	0.837351	1.34493e-26	Pyruvate kinase at yeast cell surface; Gcn4/Hog1/GlcNAc regulated; Hap43/polystyrene adherence induced; repressed by phagocytosis/farnesol; hyphal growth role; stationary phase enriched; flow model biofilm induced; Sp
B9J08_004370	764.502	582.494	669.295	113.186	81.437	109.414	566.161	512.371	609.12	102.788	92.9947	113.274	2.74542	2.71727e-53	2.46466	1.44042e-48	Activator of anaphase-promoting complex/cyclosome; induced under Cdc5 depletion; member of conserved Mcm1 regulon; mRNA expression peaks at cell-cycle G2/M phase; mRNA binds She3 and is localized to buds of yeast cell
B9J08_005018	2937.59	3102.47	3162.45	1651.02	1676.73	1421.46	2830.8	2548.17	2684.32	1689.18	1424.33	1892.14	0.961519	1.41227e-25	0.701718	1.6793e-09	Putative thymidylate synthase; flucytosine induced; rat catheter biofilm repressed; Spider biofilm repressed
B9J08_004910	1856.16	1974.98	1937.3	2247.82	2382.03	2463.2	1747.08	1702.36	1733.74	2050.31	2496.55	2482.98	-0.291066	0.000838013	-0.425791	6.45015e-05	Similar to anaphase-promoting complex component; possibly transcriptionally regulated by Tac1p
B9J08_000417	3999.72	4041.21	4732.96	4018.57	4272.53	4498.85	3942.47	4094.08	4301.29	4559.07	5101.2	4645.16	0.00571298	0.956745	-0.199465	0.0314074	GDP-GTP exchange factor for Cdc42p; phosphorylated; required for maintenance of hyphal growth; misexpression blocks hyphal growth and causes avirulence in a mouse model of systemic infection; antigenic during human or
B9J08_005347	1229.11	1216.24	1131.88	1115.96	1065.95	1057.36	1089.8	1057.01	874.578	958.75	1076.99	1069.31	0.151253	0.141163	-0.0261562	0.858987	Putative ubiquitin-protein ligase; periodic mRNA expression, peak at cell-cycle S/G2 phase
B9J08_002497	1949.31	1609.98	2048.22	646.376	583.147	587.526	1398.39	1810.9	1636.8	534.862	429.206	601.714	1.63471	2.10387e-45	1.64592	3.64811e-30	Cyclin-dependent protein kinase; interacts with regulatory subunit Cyb1; determination of cell morphology during the cell cycle; phosphorylated mostly by Swe1 and phosphorylation is regulated by Hsl1; 5'-UTR intron; S
B9J08_003359	13956.4	14459.8	14454.8	7216.77	7763.42	7250.75	10848.2	11496.1	11828.8	6797.67	7522.24	6652.38	0.954805	2.62254e-45	0.718316	7.00159e-17	Septin; essential for viability; functional homolog of S. cerevisiae Cdc3p; down-regulation associated with azole resistance; macrophage/pseudohyphal-repressed; virulence-group-correlated expression; gene has intron
B9J08_001564	9878.32	9862.39	11199	10880.8	9980.39	10095.5	10887.1	10224	9818.63	11828.8	11164.1	10317	0.00727412	0.937146	-0.0938008	0.332366	Putative ubiquitin-protein ligase; transcript regulated by Nrg1 and Tup1, and by Gcn2 and Gcn4; rat catheter biofilm induced
B9J08_001631	4538.16	4147.45	4357.35	4811.81	5007.65	5008.22	4337.33	4328.76	4038.04	4167.92	4369.16	4309.87	-0.177339	0.0221091	-0.00248524	0.980361	Chaperone for Crk1p; interacts with Crk1p kinase domain and with Sti1p; putative phosphorylation site at Ser14; functional homolog of S. cerevisiae Cdc37p; likely to be essential for growth; regulated by Gcn2p and Gcn
B9J08_003008	12569.4	12757.4	13343	13999.5	13991.9	12897.1	11561.3	11600.7	10881.6	12560.2	12053.5	12705.8	-0.0727183	0.335741	-0.118913	0.145812	Protein similar to S. cerevisiae Cdc39p, which is part of the CCR4-NOT transcription regulatory complex; transposon mutation affects filamentous growth
B9J08_001764	4510.9	4208.7	4472.05	5436.67	5293.4	5775.96	4362.84	4246.62	4514.98	5243.11	5749.78	5661.91	-0.315479	4.44566e-05	-0.329825	9.55783e-05	ubiquitin ligase; functional homolog of S. cerevisiae Cdc4; mutation/depletion causes hyperfilamentation; Sol1 is a substrate of SCF-Cdc4; Spider biofilm induced
B9J08_000269	7698.41	7636.17	8394.55	7735	7967.74	8341.21	8652.78	8823.74	9653.4	8455.92	8942.59	8301.66	-0.011391	0.896282	0.0920694	0.322831	Rho-type GTPase; required for budding and maintenance of hyphal growth; GGTase I geranylgeranylated; misexpression blocks hyphal growth, causes avirulence in mouse IV infection; shows actin-dependent localization to h
B9J08_001965	1078.03	1022.49	975.582	664.149	594.781	771.415	991.389	909.361	855.853	662.211	739.189	656.992	0.608606	1.27968e-06	0.433766	0.000373141	Beta subunit of heterodimeric protein geranylgeranyltransferase type I; GGTase I enzyme binds zinc, is Mg-dependent; Cdc42p is GGTase I substrate
B9J08_004262	1200.71	1012.49	1123.05	1238.5	1271	1294.58	1217.37	1085.37	1206.12	1194.34	1212.11	1254.17	-0.181175	0.0960731	-0.0479965	0.689465	Putative DNA replication initiation factor; transcriptionally regulated by interaction with macrophage
B9J08_000087	12542.1	13496.1	13834.6	1716.5	1939.22	1654.08	7888.59	10069.5	10812.2	1905.67	2401.97	2579.03	2.91528	2.05814e-270	2.0778	3.14711e-56	Putative hexameric MCM complex subunit; predicted role in control of cell division; periodic mRNA expression. peak at cell-cycle M/G1 phase; regulated by tyrosol, cell density, Plc1; repressed by alpha pheromone in Sp
B9J08_002424	7994.89	8604.91	9541.55	5869.77	6035.06	6209.02	6464.68	6783.05	7276.4	5948.07	6581.16	6209.25	0.536856	1.39559e-10	0.145454	0.119281	Phosphorylated protein described as having role in control of cell division; RNA abundance regulated by tyrosol and cell density; merged with orf19.201 in Assembly 20; unmerged from orf19.201 in a revision of Assembly
B9J08_000480	59823.1	59468.1	59056.8	45857.2	47141.8	42163	59326.6	56818.5	55219.6	40014.6	37612.8	34744.4	0.407723	1.69858e-09	0.622061	1.07724e-13	Putative microsomal ATPase; plasma membrane-localized; regulated by Gcn2 and Gcn4; induced by amino acid starvation (3-AT); macrophage/pseudohyphal-repressed; protein levels decrease in stationary phase yeast; Spider
B9J08_003424	2002.7	2331.22	2478.03	454.615	429.726	433.059	1815.12	1627.07	1831.77	356.575	372.774	322.606	2.37838	2.92515e-105	2.33815	1.35965e-92	Polo-like kinase; member of conserved Mcm1 regulon; depletion causes defects in spindle elongation and Cdc35-dependent filamentation; virulence-group-correlated expression; likely essential (UAU1 method); Spider biofi
B9J08_000932	5256.09	4842.45	4894.3	4313.23	5143.62	5248.2	4880.4	5037.67	4820.09	4509.04	4637.02	4535.51	0.0351095	0.739061	0.121134	0.147298	Putative endosomal protein; induced by Mnl1p under weak acid stress
B9J08_001897	3353.36	3753.71	3654.02	4788.42	4934.21	4691.93	3785.74	3642.33	3350.71	5048.45	4412.88	4623.41	-0.414445	1.2253e-07	-0.37269	9.49256e-05	Cullin, a scaffold subunit of the SCF ubiquitin-ligase complexes; depletion leads to increased filamentous growth and premature cell death
B9J08_003467	8431.1	9268.65	10611.7	1314.27	1276.09	1210.91	6881.41	7783.35	7986.86	1100.65	1656.42	2124.12	2.9047	6.73468e-210	2.2297	4.46545e-16	Putative pre-replication complex helicase subunit; transcript regulated by Nrg1 and Mig1; periodic mRNA expression, peak at cell-cycle M/G1 phase; Hap43-induced
B9J08_000141	8982.04	9263.65	9250.39	11421.5	11423	11670.5	8997.83	8904.9	8507.86	12320.9	11086.2	10117.7	-0.320404	7.16996e-07	-0.330915	0.000572393	have protein phosphatase regulator activity, protein serine/threonine phosphatase activity
B9J08_003937	646.362	697.492	1303.3	118.798	122.883	100.22	546.722	864.382	1140.04	91.8726	139.095	159.49	2.95965	6.17355e-38	2.72406	7.64627e-30	Putative ATP-binding protein with a predicted role in DNA replication; member of conserved Mcm1p regulon; periodic mRNA expression, peak at cell-cycle M/G1 phase
B9J08_001765	6791.91	6888.67	7344.6	7056.82	7025.39	6817.69	7095.23	7456.76	7525.34	8372.23	8400.52	8800.97	0.0163231	0.839962	-0.198033	0.0143566	Cytosolic leucyl tRNA synthetase; conserved amino acid and ATP binding class I signature, tRNA binding, proofreading motifs; likely essential for growth; interacts with benzoxaborole antifungals; present in exponentia
B9J08_002224	10512.2	11569.9	12299.4	7628.36	8037.54	7617.61	10755.8	11409.1	11926.9	8504.13	8940.21	9212.39	0.569863	7.13805e-13	0.36911	9.63432e-06	Functional homolog of S. cerevisiae Cdc68, a transcription elongation factor; essential; possible drug target
B9J08_005013	1444.94	1619.98	1702.86	709.049	753.292	696.94	1319.42	1434.44	1297.55	680.403	576.249	517.438	1.14924	9.23396e-28	1.20515	3.18717e-21	Catalytic subunit of Dbf4p-regulated serine/threonine protein kinase; negative regulator of hyphal development; cell-cycle regulated periodic mRNA expression; S. cerevisiae ortholog is not cell-cycle regulated
B9J08_003257	1713.03	1952.48	1939.82	2694.95	2909.19	3025.9	1697.27	1899.88	1884.64	2919.91	2892.37	3001.32	-0.615646	3.26379e-11	-0.670452	3.71892e-13	Putative transcription elongation factor; cdc73 kap114 double transposon mutation affects filamentous growth; Spider biofilm repressed
B9J08_003702	14156.3	13903.6	12803.6	20132.1	20572.3	17192.7	9181.28	7769.66	7609.05	15050.7	14164.6	11599.3	-0.494977	5.149e-09	-0.7201	3.08299e-10	Putative cysteine dioxygenases; role in conversion of cysteine to sulfite; transcript regulated upon white-opaque switch; rat catheter, Spider and flow model biofilm induced
B9J08_001647	1513.1	1379.98	1639.84	1719.3	1715.27	1820.5	1725.21	1860.77	1795.42	2291.36	2091.98	2108.72	-0.205344	0.0447089	-0.256522	0.0092144	Protein involved in regulation of mitosis; similar to S. cerevisiae Cdh1, which is an APC/C component; transcriptionally induced by Mnl1 under weak acid stress
B9J08_004039	1021.23	1052.49	1153.3	1057.96	1056.5	1190.68	1053.35	954.341	1047.51	1229.82	1238.34	935.194	-0.0268467	0.827369	-0.143153	0.32591	Putative RNAse III, ortholog of S. cerevisiae RNT1; merged with orf19.3772 in Assembly 21
B9J08_000164	180094	188544	178417	134095	127923	123727	192240	181365	185022	160866	158017	158578	0.511769	1.05196e-15	0.240085	0.000926871	Multidrug transporter of ABC superfamily; transports phospholipids in an in-to-out direction; induced by beta-estradiol, progesterone, corticosteroid, or cholesterol; Spider biofilm induced
B9J08_000479	14280.2	14743.6	14864.4	24886.9	26128.9	22753.5	13324.2	11752.3	11067.7	27850.1	25718.2	25578.3	-0.741509	2.42975e-24	-1.11777	5.65503e-35	Putative ABC transporter superfamily; fluconazole, Sfu1, Hog1, core stress response induced; caspofungin repressed; fluconazole resistance not affected by mutation or correlated with expression; rat catheter and flow
B9J08_002451	115.868	159.998	124.784	219.824	109.795	184.809	383.92	444.903	433.985	181.926	128.762	209.331	-0.349451	0.241168	1.2977	4.21203e-11	Putative ABC transporter superfamily; fluconazole, Sfu1, Hog1, core stress response induced; caspofungin repressed; fluconazole resistance not affected by mutation or correlated with expression; rat catheter and flow
B9J08_003119	2993.26	2959.97	2749.02	7455.31	7314.06	6859.07	3168.56	3162.23	3551.18	6099.98	6327.61	6351.53	-1.30567	2.88411e-68	-0.912224	3.91243e-26	Protein similar to S. cerevisiae Cds1p; transposon mutation affects filamentous growth
B9J08_003198	4042.88	4272.45	4115.34	2858.65	3152.78	2938.55	3183.14	3165.16	3282.42	2556.97	3163.41	3435.39	0.480914	1.00306e-09	0.0872976	0.490369	Putative mRNA splicing factor; ortholog is essential in S. cerevisiae; Spider biofilm induced
B9J08_002813	70082	78096.6	62386.8	81066.4	75092.9	76023.5	95360.4	90458	95183.6	114299	114968	108166	-0.133537	0.1403	-0.250402	0.00101561	Translation elongation factor 3; antigenic in humans; predicted C-term nucleotide-binding active site; protein on surface of yeast, not hyphae; polystyrene adherence induced; higher protein amount in stationary phase;
B9J08_000458	1414.27	1382.48	1555.39	1414.36	1288.45	1697.3	1437.27	1807.97	1673.15	1571.84	1729.54	1565.91	-0.00752928	0.955667	0.0298755	0.826099	ERK-family protein kinase; required for wild-type yeast-hypha switch, mating efficiency, virulence in mice; Cst20-Hst7-Cek1-Cph1 MAPK pathway regulates mating, and invasive hyphal growth under some conditions; Spider
B9J08_002264	6574.94	6052.43	5901.39	5072.79	5179.97	4992.59	6533.93	5958.76	6221.18	5365	5499.41	5469.8	0.289057	0.000132956	0.209664	0.0109329	Protein similar to S. cerevisiae Cem1p, an acyl carrier protein involved in fatty acid biosynthesis; likely to be essential for growth, based on an insertional mutagenesis strategy
B9J08_000979	4182.61	3698.71	3444.79	3089.7	3087.33	3155.54	3638.74	3337.26	3403.58	3280.13	3602.95	3134.53	0.287129	0.00159586	0.0643636	0.538839	mRNA 5'-triphosphatase; large subunit of mRNA capping enzyme; positively regulates Ceg1 activity; functional homolog of S. cerevisiae Cet1; Cet1 and Cgt1 form a 2:1 complex; flow model biofilm induced
B9J08_004480	2728.58	2752.47	2863.72	2568.67	2442.38	2347.35	2541.65	2511.99	2562.05	2446.9	2739.77	2926.11	0.189318	0.0229825	-0.0771841	0.474425	have tRNA binding activity, role in tRNA export from nucleus and cytoplasm, nuclear pore localization
B9J08_005064	24762.8	28590.9	29006.6	18031.2	18030.3	19545.6	28212.1	28550	30175.1	16465.2	19324.6	20238.1	0.574247	1.91247e-12	0.648158	4.03571e-12	C-terminus similar to ferric reductases; induced in low iron; Sfu1-repressed; ciclopirox olamine induced; colony morphology-related gene regulation by Ssn6; Hap43-repressed; Sef1-regulated
B9J08_000418	104.508	42.4995	76.887	56.1253	64.7133	91.9446	27.9436	38.1345	44.0593	110.065	98.5585	71.5895	0.0847771	0.844161	-1.32937	0.000163697	C-terminus similar to ferric reductases; induced in low iron; Sfu1-repressed; ciclopirox olamine induced; colony morphology-related gene regulation by Ssn6; Hap43-repressed; Sef1-regulated
B9J08_001450	173.802	151.248	136.128	818.494	688.579	690.504	138.503	162.316	107.945	526.676	770.187	931.569	-2.2416	8.69367e-46	-2.42994	3.04035e-30	C-terminus similar to ferric reductases; induced in low iron; Sfu1-repressed; ciclopirox olamine induced; colony morphology-related gene regulation by Ssn6; Hap43-repressed; Sef1-regulated
B9J08_004886	170.394	209.998	162.597	146.861	126.518	187.567	136.073	184.806	185.049	158.276	171.683	207.519	0.245892	0.324321	-0.0693065	0.789683	C-terminus similar to ferric reductases; induced in low iron; Sfu1-repressed; ciclopirox olamine induced; colony morphology-related gene regulation by Ssn6; Hap43-repressed; Sef1-regulated
B9J08_002214	6561.31	5999.93	6029.96	5653.69	5486.09	5875.26	6730.75	5815.02	5590.03	4322.56	4351.68	4431.3	0.135686	0.0849737	0.481792	2.57559e-07	Negative regulator of yeast-form growth; HSP70 family member; induced by growth cessation at yeast-hyphal transition or in planktonic growth; physically interacts with Msi3p; similar to rat anti-aging gene, SMP30, sta
B9J08_004874	3293.15	3272.46	2520.88	3143.02	3238.57	3212.54	2808.94	2965.69	2920.03	3840.46	3344.63	3150.84	-0.0710579	0.54031	-0.235847	0.0256483	mRNA 5' guanylyltransferase; small subunit of mRNA capping enzyme; binds an RNA Pol II C-terminal domain peptide; Cet1p and Cgt1p form a 2:1 complex; functional homolog of S. cerevisiae Ceg1p
B9J08_003046	8853.68	9139.9	9821.37	15934.9	18968.3	18672.1	10019.6	9584.47	9889.12	19718	19116.4	17684.4	-0.938412	1.66034e-27	-0.92492	3.28414e-31	Similar to catabolic ser/thr dehydratases; repressed by Rim101; induced in low iron; regulated on white-opaque switch; filament induced; Tn mutation affects filamentation; flow model biofilm induced; Spider biofilm re
B9J08_003069	38807.8	40072.1	43269.7	23566.1	22946.3	21684.2	35275.7	33947.5	31876.9	21812	19098.9	17332.8	0.848793	1.11262e-32	0.808617	2.60848e-16	Clathrin heavy chain; subunit of the major coat protein; role in intracellular protein transport and endocytosis; flow model and rat catheter biofilm repressed
B9J08_003381	1760.74	1933.73	1782.27	1350.75	1268.09	1357.1	1512.6	1554.71	1522.25	1103.38	1154.09	1359.29	0.46995	3.03313e-07	0.358121	0.00158348	Protein described as having role in chromosome segregation; RNA abundance regulated by tyrosol and cell density
B9J08_005295	13003.3	12284.9	12677.5	8254.16	9088.22	8507.63	12086.2	12175.7	12233.1	8569.62	8421.19	8006.24	0.561964	3.34851e-15	0.559575	1.74307e-13	Putative phosphatidylserine synthase; ortholog of S. cerevisiae CHO1; transposon mutation affects filamentous growth; regulated by Nrg1, Tup1
B9J08_004182	4913.03	4512.45	4812.37	2600.47	2476.56	2768.45	4244.99	3905.37	3871.72	2496.02	2376.53	2244.65	0.867956	9.31327e-27	0.769429	1.32484e-17	Putative phosphatidyl-ethanolamine N-methyltransferase; fungal-specific (no human or murine homolog); amphotericin B repressed; Hap43p-induced gene
B9J08_003748	1141.64	1243.74	1048.69	1608.92	1800.34	1967.61	1391.1	1473.56	1627.99	2039.39	2376.53	2310.8	-0.639876	8.0739e-09	-0.567894	1.46726e-07	Predicted DEAD-box ATP-dependent RNA helicase; functional homolog of S. cerevisiae Rok1; Hap43-induced; Spider biofilm induced
B9J08_005077	9994.18	10643.6	10451.6	4665.88	4489.21	4959.49	10263.8	9046.68	9051.99	3715.84	3993.21	3679.15	1.14698	1.34361e-56	1.32965	3.44082e-53	Chitin synthase; nonessential; required for wild-type chitin deposition in hyphae; transcript regulated during dimorphic transition; Chs1 and Chs2, but not Chs3, are inhibited by the protoberberine HWY-289; flow model
B9J08_004150	4446.15	5028.69	5205.63	3873.58	3937.33	4117.28	4452.75	4669.03	4584.38	4445.36	4408.9	4466.64	0.306965	0.000370032	0.0551092	0.53698	Major chitin synthase of yeast and hyphae; synthesizes short-chitin fibrils; Chs4-activated; transcript induced at yeast-hyphal transition; Chs1 and Chs2, but not Chs3, are inhibited by the protoberberine HWY-289; Spi
B9J08_004972	6704.44	6582.43	7190.82	4345.03	4158.38	4153.14	7559.34	7067.6	7249.97	4761	4735.58	4713.12	0.702104	8.54584e-22	0.636023	1.25654e-16	Activator of Chs3p chitin synthase; required for wild-type wall chitin content, but not for hyphal growth; mutant resistant to Calcofluor white; prenylation and 2 transmembrane segments predicted; functional homolog o
B9J08_000868	7680.23	7351.17	8417.23	5035.37	4725.53	4921.79	7459.72	7445.03	7269.79	4902.91	4927.92	4356.99	0.683456	3.50162e-18	0.657676	1.48723e-14	Putative chitin biosynthesis protein; fungal-specific; repressed upon yeast-to-hypha switch; rat catheter biofilm repressed
B9J08_004541	3939.51	3929.96	4608.18	2081.31	2323.14	2119.32	3983.78	4186.97	4096.42	2525.13	2769.97	2807.39	0.942742	7.92709e-24	0.61245	1.57109e-12	Protein with tetratricopeptide repeats (TPRs); ortholog of S. cerevisiae Chs6, which has role in localizing chitin synthase; Cyr1-regulated in hyphae; possibly essential, disruptants not obtained by UAU1 method; flow
B9J08_001816	1391.55	1261.24	1381.44	933.55	818.006	908.413	1247.74	1444.22	1451.76	984.22	945.844	902.571	0.61007	6.28242e-09	0.56339	5.85843e-07	S. cerevisiae Chs7p, which effects ER export of Chs3p; induced cyr1 mutant hyphae and ras1 yeast-form cells; Spider biofilm induced
B9J08_002856	13294.1	13523.6	14964	15470.9	15929.7	14963.1	15756.5	15223.5	15511.1	13384.3	13829.2	14958.6	-0.142365	0.0680413	0.154547	0.0621213	Chitin synthase required for synthesis of long-chitin fibrils; nonessential; 8 or 9 membrane spanning regions; mRNA present in yeast and hyphae; induced during cell wall regeneration; flow model biofilm repressed
B9J08_002761	11728.8	12023.6	13719.9	599.605	679.126	686.826	8809.51	8982.14	8328.32	678.584	606.453	617.119	4.25944	0	3.79355	0	Major chitinase; secreted; functional homolog of S. cerevisiae Cts1p; 4 N-glycosylation motifs; possible O-mannosylation; putative signal peptide; hyphal-repressed; farnesol upregulated in biofilm; regulated by Efg1p,
B9J08_002183	3346.54	3437.46	3170.01	4151.4	4763.34	4514.48	3166.13	3575.84	3569.91	3756.77	4307.17	4286.31	-0.424989	4.5192e-07	-0.245696	0.0150333	Chitinase; similar to S. cerevisiae sporulation-specific Cts2p; functionally complements A. gossypii cts2 mutant sporulation defect; homozygous null mutation causes no obvious defects; transcription decreases upon yea
B9J08_001118	2286.69	2373.72	1902.01	3692.11	4320.52	4428.97	2692.3	3328.46	3238.36	4270.71	4756.24	4250.06	-0.915914	4.53494e-18	-0.505366	2.51492e-06	Putative proteasome-interacting protein; rat catheter biofilm induced
B9J08_003024	7666.6	7508.67	6779.92	726.822	535.885	482.709	7545.98	7030.44	7460.35	861.42	639.835	702.302	3.66263	3.14215e-203	3.33615	6.29747e-199	Possible oxidoreductase; transcript induced by cadmium but not other heavy metals, heat shock, yeast-hypha switch, oxidative stress (via Cap1), or macrophage interaction; stationary phase enriched protein; Spider biof
B9J08_002652	34348	34389.6	32884.9	25481.8	26124.6	26853.3	38214.6	33485	36952.6	30051.4	31949.6	30730.9	0.380683	2.28622e-09	0.242238	0.00404379	Citrate synthase; induced by phagocytosis; induced in high iron; Hog1-repressed; Efg1-regulated under yeast, not hyphal growth conditions; present in exponential and stationary phase; Spider biofilm repressed; rat cat
B9J08_004116	3911.11	3743.71	4071.23	3242.17	3085.15	3343.11	3933.97	4195.77	4137.17	3557.56	3304.09	3257.77	0.286105	0.000368496	0.291545	0.00107862	of protein kinase CK2; Cka1p and Cka2p have a common target with respect to fluconazole resistance; synthetically lethal with CKA2; flucytosine induced
B9J08_005003	2962.59	3117.47	2959.52	3351.61	3679.93	3561.01	3422.48	3512.29	3948.82	3547.56	4410.49	3997.23	-0.221662	0.00656051	-0.12122	0.297818	Catalytic alpha-subunit of protein kinase CK2; interaction with calcineurin pathway affects fluconazole sensitivity; synthetically lethal with CKA1; attenuated virulence in a mouse oropharyngeal candidiasis but not in
B9J08_001651	7367.84	6921.17	6921.09	6865.99	7426.76	7110.99	7411.12	6751.76	6777.43	6282.81	6171.83	5863.09	-0.00565255	0.945691	0.20627	0.0168788	Regulatory subunit of protein kinase CK2 (casein kinase II), beta subunit; null mutants are hypersensitive to caspofungin and hydrogen peroxide medium
B9J08_001094	1857.3	1937.48	1837.72	2103.76	2215.52	2024.62	1992.5	2270.47	2294.39	2093.06	2363.81	1990.01	-0.164507	0.0652475	0.0387088	0.75974	Regulatory subunit of protein kinase CK2 (casein kinase II), beta' subunit; null mutants are hypersensitive to caspofungin
B9J08_003115	497.551	457.495	549.553	345.17	322.112	388.926	449.527	480.104	558.452	304.726	356.082	393.289	0.519584	0.000618001	0.512318	0.00163851	have cyclin-dependent protein serine/threonine kinase activator activity, histone binding, protein complex binding, ubiquitin binding, zinc ion binding activity
B9J08_004028	2369.61	2256.23	2796.92	624.861	695.123	654.645	2184.46	2110.11	2465.12	749.535	808.339	849.105	1.91709	1.04175e-69	1.50377	3.69368e-45	Ste20p family Ser/Thr kinase required for wild-type filamentous growth, organ colonization and virulence in mouse systemic infection; role in chlamydospore formation; functional homolog of S. cerevisiae Cla4p; mutant
B9J08_003856	1578.99	1889.98	2026.79	854.04	839.819	908.413	1628.02	1877.39	2103.83	794.107	925.178	737.643	1.08611	5.34847e-22	1.20491	1.25634e-20	B-type mitotic cyclin (cyclin-dependent protein kinase regulatory subunit); essential; required for wild-type mitotic exit; role in cell polarization; interacts with catalytic subunit Cdk1; Spider biofilm repressed
B9J08_004162	1702.81	1442.48	1723.02	666.955	675.491	825.662	1307.27	1225.19	1275.52	701.325	613.606	507.47	1.17544	3.52414e-22	1.07604	5.03877e-16	B-type mitotic cyclin; nonessential; negative regulator of pseudohyphal growth; dispensible for mitotic exit, cytokinesis; Fkh2-represed; flow model biofilm repressed; farnesol-upregulated in biofilm; reduced total RN
B9J08_002206	5693.44	5667.44	5523.26	5551.72	6036.52	5435.76	5733.29	5882.49	5604.35	5195.81	5652.81	5832.28	-0.0045824	0.956883	0.0598763	0.524941	Clathrin light chain; subunit of the major coat protein involved in intracellular protein transport and endocytosis; rat cathetr and Spider biofilm repressed
B9J08_002220	102831	108330	117894	92430.8	92951.6	87245.3	83027.6	84442.5	84058.6	89782.3	80056.5	72110.5	0.279283	0.000192435	0.0693147	0.515965	Putative cyclin-like protein; transcription is regulated upon yeast-hyphal switch
B9J08_000422	5473.06	5567.44	6655.14	2192.63	2267.87	2317.92	5581.42	4979	5431.42	3626.69	2797.79	2680.53	1.39205	3.47679e-51	0.825537	7.07149e-12	G1 cyclin; depletion abolishes budding and causes hyphal growth defects; farnesol regulated, functional in S. cerevisiae; possibly essential (UAU1 method); other biofilm induced; Spider biofilm induced
B9J08_002876	28986.3	28577.2	24703.4	24950.5	24915.4	22498.8	28161	25903.1	23777.7	22845.4	19067.1	19316.5	0.192592	0.0231885	0.359228	0.000491701	Calmodulin; calmodulin inhibitors cause a defect in hyphal growth; transcript not regulated by yeast-hyphal transition; mutation confers hypersensitivity to cytochalasin D and high concentrations of tunicamycin; gene
B9J08_000285	6287.54	4951.2	3512.85	1110.34	823.095	647.29	11255.2	9968.75	9794.39	866.877	456.23	359.76	2.52331	1.73496e-14	4.21555	3.88762e-24	Putative calcium/calmodulin-dependent protein kinase II; expression regulated upon white-opaque switching; biochemically purified Ca2+/CaM-dependent kinase is soluble, cytosolic, monomeric, and serine-autophosphorylat
B9J08_003453	20024.7	18636	17614.7	12376.6	13387.7	13411	23449.5	20546.7	20870.9	10671.8	11551.2	9967.25	0.529928	2.92045e-12	1.02416	5.18243e-30	Putative calmodulin-dependent protein kinase; involved in cell wall integrity and oxidative stress response
B9J08_004950	6971.39	6602.43	6545.48	7927.69	8073.17	7861.26	7911.67	6996.22	7099.06	7548.11	7383.14	6473.86	-0.238473	0.000582892	0.0530285	0.628061	Catalytic subunit of calcineurin (Ca[2+]-calmodulin-regulated S/T protein phosphatase); required for wild-type virulence, resistance to high pH, Na(+), Li(+), Mn(2+), and fluconazole tolerance; micafungin is fungicida
B9J08_001732	1405.18	1359.98	1394.05	1974.67	2151.54	2065.08	1304.84	1330.8	1321.78	1715.56	2122.98	2034.41	-0.5667	1.27018e-10	-0.555505	3.68573e-07	Regulatory subunit of calcineurin B (Ca[2+]-calmodulin-regulated S/T protein phosphatase); required for wild-type resistance to fluconazole or to SDS; micafungin is fungicidal to null mutant
B9J08_003518	1033.72	1104.99	807.943	4869.8	4696.44	4545.74	1222.23	1118.61	1001.25	4637.29	4508.26	3796.96	-2.25197	4.6225e-100	-1.94081	6.60014e-68	Na+/H+ antiporter; required for wild-type growth, cell morphology, and virulence in a mouse model of systemic infection; not transcriptionally regulated by NaCl; fungal-specific (no human or murine homolog)
B9J08_003234	3750.94	3649.96	3418.32	5109.27	5002.56	4946.62	4136.86	4103.86	4356.37	5268.58	5858.67	5418.14	-0.469177	2.2841e-10	-0.379498	1.07363e-05	Putative co-chaperone; Hap43p-induced gene; mutation confers hypersensitivity to radicicol
B9J08_002954	13995	14264.8	13563.6	37176.4	35012.8	49025.8	16093.1	15745.6	16413.2	39436.1	44191.6	47440.2	-1.52799	1.43741e-45	-1.42751	4.55391e-62	CNT family H(+)/nucleoside symporter; transports adenosine, uridine, inosine, guanosine, tubercidin; variant alleles for high/low-affinity isoforms; S or G at residue 328 affects specificity; Spider, flow model biofil
B9J08_001311	28357	28140.9	25314.7	12967.7	13365.8	11315.6	27948.4	23572	20794.9	13336.1	11631.5	10731.2	1.12728	8.12335e-43	1.03097	1.23011e-18	Putative cofilin; macrophage-induced protein; protein present in exponential and stationary-phase yeast cells, but higher amounts in stationary phase
B9J08_000872	1639.19	1574.98	1639.84	1613.6	1599.66	1690.86	1381.38	1516.58	1383.46	1536.37	1562.63	1581.31	-0.0068909	0.94536	-0.114077	0.283155	have role in CVT pathway, establishment of cell polarity, filamentous growth of a population of unicellular organisms, macroautophagy, pexophagy, retrograde transport, vesicle recycling within Golgi
B9J08_005369	1442.67	1402.48	1290.69	1340.46	1224.46	1422.38	1228.3	1308.31	1231.46	1238.92	1251.06	1353.86	0.0613374	0.588144	-0.0142338	0.910775	Protein with a predicted role in coenzyme Q biosynthesis; transcriptionally induced by interaction with macrophages; possibly an essential gene, disruptants not obtained by UAU1 method
B9J08_000619	5354.92	5731.19	5382.09	5821.13	5073.82	5058.79	5632.45	4959.44	4930.24	4502.67	4391.42	4140.41	0.0538138	0.553111	0.265002	0.00461772	Protein with a putative role in coenzyme Q biosynthesis; transcriptionally induced by interaction with macrophage; Hap43p-repressed gene
B9J08_003631	3262.48	3603.71	3114.55	3537.76	3565.78	3199.67	3835.56	3582.69	3923.48	3091.83	3376.42	3198.87	-0.038542	0.695894	0.244037	0.00690642	Putative methyltransferase of ubiquinone biosynthesis; regulated by Gcn4; repressed by amino acid starvation (3-AT), Hap43; induced upon adherence to polystyrene; Spider biofilm repressed
B9J08_001281	3474.9	3204.96	3294.8	5296.35	4852.77	4908.92	3944.9	4147.86	4175.72	4293.45	4608.4	4656.94	-0.585995	3.52502e-14	-0.130122	0.145208	have oxidoreductase activity, acting on paired donors, with incorporation or reduction of molecular oxygen, reduced flavin or flavoprotein as one donor, and incorporation of one atom of oxygen activity
B9J08_001993	2505.93	2599.97	2467.95	5836.09	4918.21	5538.74	4740.69	3936.66	4112.94	4633.66	4582.97	4665.1	-1.09706	4.00981e-38	-0.105141	0.305725	Cytochrome oxidase assembly protein; transcript regulated by Nrg1; protein repressed during the mating process; Hap43-repressed gene; rat catheter biofilm induced
B9J08_000140	10220.2	10237.4	9787.33	8318.7	7055.93	7218.57	10111.9	9459.31	9385.74	6499.31	6715.49	6924.24	0.42894	1.12185e-07	0.537514	5.76733e-12	Cytochrome c oxidase; flucytosine induced; repressed by nitric oxide
B9J08_001863	1333.62	1241.24	1242.8	4301.07	3339.64	3533.43	2224.55	1890.1	2110.44	3815.9	2771.56	2811.02	-1.54062	3.47207e-49	-0.581754	1.44827e-05	Cytochrome oxidase assembly protein; transcript regulated by Nrg1 and Tup1; alkaline repressed; Hap43-repressed; early-stage flow model biofilm induced; Spider biofilm repressed
B9J08_004635	970.111	772.491	800.381	1180.5	1083.4	1018.75	1248.96	1383.6	1592.75	927.823	1119.91	1316.7	-0.359357	0.00386683	0.343872	0.0202587	Putative cytochrome c oxidase assembly protein; Plc1-regulated; rat catheter biofilm induced
B9J08_000143	12295.6	12322.4	10963.3	6851.03	4921.85	5886.29	12771.4	12360.5	12135	6024.48	5871.38	5691.82	1.01902	1.07243e-21	1.09681	2.35429e-48	Putative cytochrome c oxidase subunit IV; Mig1-regulated; macrophage/pseudohyphal-induced gene; macrophage-induced protein; repressed by nitric oxide; 5'-UTR intron; Hap43-repressed
B9J08_000339	8493.58	9344.9	8322.7	11036.1	9959.31	9989.78	9284.55	9041.79	8600.38	9855.84	10246.1	9666.39	-0.236392	0.00297782	-0.131238	0.112065	Cytochrome oxidase subunit V; putative upstream CCAAT box regulatory element; macrophage/pseudohyphal-induced; repressed by nitric oxide; intron in 5'-UTR; Hap43p-dependent repression in low iron medium
B9J08_004273	3103.44	3282.46	2999.85	6992.27	5947.08	6178.68	4554.8	4677.83	4491.85	6310.1	6310.13	6033.45	-1.01836	1.3109e-33	-0.428998	5.59622e-08	Putative cytochrome c oxidase; flucytosine induced
B9J08_003183	503.231	613.743	441.155	796.979	621.684	563.62	719.243	585.707	646.571	700.415	638.246	856.355	-0.338994	0.0474758	-0.156465	0.329315	Putative cytochrome c oxidase; flucytosine induced; caspofungin repressed
B9J08_005231	1647.14	1464.98	1246.58	2987.74	2156.63	2464.12	1579.42	1559.6	1355.93	2003.01	1860.69	1997.26	-0.794786	1.03172e-09	-0.369276	0.000402071	Putative carbamoyl-phosphate synthase subunit; alkaline repressed; rat catheter, Spider and flow model biofilm induced
B9J08_002469	1340.43	1463.73	1337.33	2065.41	2197.34	2023.7	1207.65	1215.42	1231.46	1977.54	2355.87	2034.41	-0.595185	4.83092e-11	-0.787461	4.18637e-14	Putative arginine-specific carbamoylphosphate synthetase; protein enriched in stationary phase yeast cultures; rat catheter biofilm induced; Spider biofilm induced
B9J08_003159	400.994	504.994	513	424.681	473.353	467.998	329.248	260.097	330.445	425.707	455.436	315.356	0.0605142	0.718538	-0.368656	0.0587582	Transcription factor; for mating, filamentation on solid media, pheromone-stimulated biofilms; in pathway with Ess1, Czf1; required with Efg1 for host cytokine response; regulates galactose metabolism genes; rat cathe
B9J08_001679	163812	163096	153871	88734.1	64016	64529.5	132366	132196	123479	68225.9	57589.2	50927.3	1.15417	9.7797e-27	1.1475	3.24116e-27	Myc-bHLH transcription factor; promotes hyphal growth; directly regulates Tec1 to induce hypha-specific genes; probably homodimeric, phosphorylated; required for colonization of the mouse GI tract; rat catheter and Sp
B9J08_004558	1600.57	1376.23	1880.58	1609.86	1640.37	1722.12	1703.34	1674.01	1867.01	2162.19	1921.89	1653.81	-0.0257933	0.847376	-0.116407	0.376412	VH1 family MAPK phosphatase; regulates Cst20-Hst7-Cek1-Cph1 filamentation pathway; represses yeast-hyphal switch; required for virulence in mice; yeast-enriched; induced by alpha pheromone in SpiderM medium; Spider bi
B9J08_003650	5692.3	6133.68	6726.98	3981.15	4152.56	4010.62	5806.19	5860.98	6086.8	4038.76	3970.95	4545.48	0.618853	1.09594e-13	0.514001	6.47281e-09	Putative peptidyl-prolyl cis-trans isomerase; macrophage-induced protein; protein levels decrease in stationary phase yeast cultures; predicted mitochondrial localization; overlaps orf19.1551
B9J08_004115	4463.19	4491.2	4390.12	3230.01	3114.97	3080.14	4015.37	3723.49	3565.5	2951.75	2999.68	2675.09	0.509465	9.0115e-13	0.403066	1.96416e-05	stress-induced; heterozygous null mutant displays sensitivity to virgineone; rat catheter biofilm induced
B9J08_003793	81337.1	85866.6	89502.7	41120.2	41257.3	42003	75028.5	73135.1	78912.5	35139	37829	36364.7	1.05305	1.93218e-58	1.06839	4.02143e-46	Carboxypeptidase Y; transcript regulated at yeast-hypha transition or macrophage response; induced human neutrophils; regulated by Gcn2 and Gcn4; putative N-glycosylation
B9J08_001889	4292.8	3657.46	3918.71	5557.34	5756.58	6243.96	4025.09	3553.35	3837.57	6000.83	6089.96	5139.94	-0.557142	2.27784e-10	-0.580889	5.13464e-09	Mitochondrial carnitine carrier protein
B9J08_004410	10427	10351.1	11206.6	1334.85	1719.63	1580.53	8886.05	8777.78	8671.98	926.003	1005.46	875.385	2.79299	1.13281e-188	3.24294	0	GPI-anchored cell wall transglycosylase, putative ortholog of S. cerevisiae Crh1p; predicted glycosyl hydrolase domain; similar to Csf4p and to antigenic A. fumigatus Aspf9; predicted Kex2p substrate; caspofungin-indu
B9J08_004308	996.238	883.74	1121.79	423.746	367.194	371.456	730.177	595.485	626.744	255.606	267.062	217.487	1.37801	1.60995e-25	1.41039	1.45796e-20	CRH family cell wall protein; transcript regulated by Nrg1 and Tup1; alkaline induced by Rim101; repressed during cell wall regeneration; flow model biofilm induced
B9J08_000171	1450.62	1536.23	1467.15	1651.95	1752.35	1891.3	1675.4	1840.23	2135.78	1921.14	2311.36	2411.39	-0.242457	0.0126128	-0.218533	0.0954052	Protein kinase of the Cdc2 subfamily involved in hyphal development, virulence; promotes hyphal development independently of Cph1 and Efg1; functionally complements pheromone hypersensitivity of S. cerevisiae sgv1 mut
B9J08_001001	1173.45	1097.49	1368.84	1188.92	1113.94	1000.36	1241.67	1321.02	1222.65	1024.24	906.102	755.767	0.147978	0.240661	0.508316	0.000112027	Predicted GTPase of RHO family; CAAX motif geranylgeranylated; expression in S. cerevisiae causes dominant-negative inhibition of pheromone response
B9J08_000693	11953.7	12814.9	11492.7	10472	10866.7	10148.8	11885.7	10940.7	10991.7	10221.5	11430.4	10947.7	0.211045	0.00421949	0.0665541	0.47127	Functional homolog of S. cerevisiae Crm1, which acts in protein nuclear export; predicted to be resistant to antifungal drug leptomycin B; partially suppresses signal transduction defects of S. cerevisiae ste20 mutant
B9J08_004936	6134.19	6573.68	6183.73	2979.32	3296.02	3613.42	5525.54	5483.55	5588.93	3399.29	3323.17	3354.74	0.941008	8.50061e-27	0.733668	2.11387e-21	Coronin; cortical actin cytoskeletal component; predicted role in regulation of actin patch assembly; rat catheter and Spider biofilm repressed
B9J08_002096	9493.22	8887.4	8636.55	8997.82	8915.9	9068.49	7230.09	7601.48	7466.96	9919.52	8512.59	7175.26	0.00958365	0.905086	-0.186412	0.12723	Calcineurin-regulated C2H2 transcription factor; role in maintenance of membrane integrity, azole tolerance; not required for mouse virulence; repressed by low iron; regulates Ca++ influx during alkaline pH response;
B9J08_000447	9264.9	8694.9	9062.58	7119.49	9630.65	9610.05	10713.3	8434.57	9244.75	9264.58	11780.1	12511.8	0.0427338	0.729461	-0.227228	0.0771236	C2H2 transcription factor; crz1 not crz2 null mutation suppresses fluconazole resistance of homozygous cka2 null; Rim101-repressed at pH 8; required for yeast cell adherence to silicone substrate; Spider biofilm induc
B9J08_001196	16020.5	16906.1	14911	344.235	286.484	312.612	14273.1	13454.6	13731.1	354.756	251.96	358.853	5.67587	0	5.44091	0	Surface antigen on elongating hyphae and buds; strain variation in repeat number; ciclopirox, filament induced, alkaline induced by Rim101; Efg1-, Cph1, Hap43-regulated; required for WT RPMI biofilm formation; Bcr1-in
B9J08_001951	50501.4	50168.2	65016.1	2963.41	2467.1	2536.75	36722.7	36093.8	37895.4	2641.57	2537.88	2146.78	4.38704	0	3.93093	0	Surface antigen on elongating hyphae and buds; strain variation in repeat number; ciclopirox, filament induced, alkaline induced by Rim101; Efg1-, Cph1, Hap43-regulated; required for WT RPMI biofilm formation; Bcr1-in
B9J08_003305	13972.3	14688.6	15640.8	8051.17	8397.46	7915.51	12003.6	12780.9	12037	8097.53	7796.45	8269.94	0.870199	2.60954e-33	0.621575	8.6056e-16	Guanyl-nucleotide exchange factor; activator of Ras/adenylyl cyclase pathway; functional homolog of S. cerevisiae Cdc25p; commonly called Cdc25; transposon mutation affects filamentous growth
B9J08_003568	348.74	364.996	292.423	1336.72	1319.72	1382.85	262.426	207.295	270.965	825.944	840.927	948.787	-1.997	1.14951e-63	-1.80926	2.89236e-35	Aldo-keto reductase; role in fibronectin adhesion, cell surface hydrophobicity; regulated by temperature, growth phase, benomyl, macrophage interaction; azole resistance associated; Spider biofilm induced; rat catheter biofilm repressed
B9J08_003598	8237.99	8819.9	8331.52	5956.76	5771.85	5887.21	8489.98	8035.63	8635.63	4962.94	5192.6	5085.57	0.534996	3.52295e-15	0.736931	2.82238e-21	Functional homolog of S. cerevisiae Shr3p, which is a chaperone specific for amino acid permeases; localized to ER; required for wild-type amino-acid responsive hyphal growth and for mouse systemic virulence; regulate
B9J08_003927	981.47	988.739	922.644	1435.87	1446.23	1558.46	1246.53	1691.61	1578.43	1594.58	2103.91	2057.97	-0.610447	3.96596e-10	-0.334463	0.0219376	Putative 66S pre-ribosomal particle component; Hap43-induced; essential for growth; transposon mutation affects filamentous growth; Spider biofilm induced
B9J08_001262	1081.43	891.24	1194.9	618.313	648.587	502.017	895.409	893.717	797.474	494.839	531.739	603.526	0.847768	2.91445e-09	0.680164	1.21335e-07	Putative component of the monopolin complex with role in rDNA silencing, homologous chromosome segregation, protein localization to nucleolar rDNA repeats
B9J08_001220	1618.74	1568.73	1739.41	388.2	340.29	426.623	1391.1	1582.09	1481.5	278.347	484.844	550.061	2.1031	7.45746e-74	1.77703	9.34384e-22	Putative subunit of a replication fork-pausing checkpoint complex
B9J08_002226	728.151	728.742	811.725	1479.84	1318.99	1434.34	832.232	860.471	771.039	1421.75	1163.63	1224.27	-0.891771	2.98057e-17	-0.614928	3.93129e-07	Protein of unknown function; Hap43-repressed gene; protein not conserved in S. cerevisiae
B9J08_003500	156682	161422	162201	121014	120128	110689	154525	130888	131457	108335	104712	93346.3	0.456874	2.76277e-12	0.457266	2.67629e-06	Hyphal cell wall protein; role in progression of mouse systemic infection; predicted P-loop, divalent cation binding, N-glycosylation sites; expressed in yeast and hyphae; hyphal downregulated; stationary-phase enrich
B9J08_000984	8350.45	8751.15	10415	6244.87	6087.42	5991.11	7925.04	7669.93	7580.41	6582.08	5779.98	5616.6	0.594574	6.8151e-11	0.379586	3.77415e-05	Protein kinase of Ste20p/p65PAK family, required for wild-type mating efficiency and virulence in a mouse model; Cst20p-Hst7p-Cek1p-Cph1p MAPK pathway regulates some hyphal growth; involved in Cdc42p growth regulation
B9J08_000842	691.8	519.994	669.295	775.464	686.398	742.912	464.106	559.306	500.074	527.585	422.053	443.13	-0.219629	0.131103	0.145023	0.383592	kinase cascade that regulates mating; required for opaque mating or white biofilm formation in response to mating pheromone; induced in response to pheromone; Hap43p-repressed
B9J08_005493	4201.92	4339.95	4281.72	3144.89	2815.39	2762.93	3910.88	3744.03	3782.49	2481.47	2579.21	2743.05	0.563987	2.18069e-12	0.565277	3.68139e-11	Protein similar to S. cerevisiae Mos10p, which affects S. cerevisiae filamentous growth; activates transcription in 1-hybrid assay in S. cerevisiae; protein levels increase under weak acid stress; nonessential
B9J08_001249	1741.43	1807.48	1726.81	2698.69	2480.92	2587.32	1847.92	1750.28	1755.76	2345.03	2541.06	2474.82	-0.549979	2.98512e-11	-0.445927	8.58345e-07	Putative transcription factor/activator; Med2 mediator complex ddomain; transcript is upregulated in an RHE model of oral candidiasis; member of a family of telomere-proximal genes; Efg1, Hap43-repressed
B9J08_001572	22784	25238.5	27920.1	17285.6	17682	16720.1	20923.7	18229.3	17168.8	16196	15473.7	15364.5	0.562897	1.92144e-11	0.273062	0.00383063	Protein similar to <i>S. cerevisiae</i> Ede1p, which is involved in endocytosis; activates transcription in 1-hybrid assay in S. cerevisiae
B9J08_003781	1090.52	1111.24	1105.41	947.582	982.334	993.002	1332.79	1170.44	1239.17	815.938	1255.03	1207.05	0.18548	0.0693721	0.204738	0.210547	Protein that activates transcription in 1-hybrid assay in S. cerevisiae
B9J08_002217	3831.6	4173.7	4141.81	3077.54	3219.67	2899.01	3535.47	3603.22	3403.58	2719.79	2618.16	2378.76	0.408693	5.68545e-07	0.463576	5.70704e-07	Zn(II)2Cys6 transcription factor; activates transcription in 1-hybrid assay in S. cerevisiae; has similarity to S. cerevisiae Stb4
B9J08_002218	1055.31	1064.99	1048.69	843.75	892.171	707.973	878.4	815.492	877.882	633.102	548.43	496.595	0.381478	0.00130735	0.628971	2.27118e-06	Zn(II)2Cys6 transcription factor; activates transcription in 1-hybrid assay in S. cerevisiae; has similarity to S. cerevisiae Stb4
B9J08_001120	5513.95	5784.94	5634.18	6317.83	6763.63	6601.62	6022.44	5655.64	5377.44	5842.55	6672.57	6683.19	-0.209821	0.00388112	-0.1571	0.102846	Essential transcription factor, mediates heat shock transcriptional induction; in the absence of heat stress, Cta8p levels are modulated by growth temperature to regulate basal expression of genes involved in protein
B9J08_002015	1842.53	1904.98	2213.34	1252.53	1387.34	1232.98	1838.2	2000.6	1879.13	1009.69	1357.56	1395.54	0.628924	2.23947e-09	0.618109	1.72061e-06	Protein required for normal filamentous growth; induced during the mating process; mRNA binds She3; activates transcription in 1-hybrid assay in S. cerevisiae
B9J08_004861	6990.7	7303.67	8605.04	9073.59	8994.43	8914.03	7706.35	7284.67	7312.75	10514.4	9863.8	9406.31	-0.228834	0.0117025	-0.403979	1.37416e-06	Putative zinc-finger transcription factor, similar to A. nidulans FarA and FarB; activates genes required for fatty acid degradation; induced by oleate; null mutant displays carbon source utilization defects and sligh
B9J08_003896	1431.31	1248.74	1399.09	231.984	186.142	282.27	1001.11	862.427	901.014	232.865	225.731	258.266	2.5548	8.55564e-69	1.96101	2.56524e-49	Protein with a predicted role in sister chromatid cohesion; cell-cycle regulated periodic mRNA expression
B9J08_003068	2249.2	2173.73	2693.57	1440.55	1252.82	1383.77	2443.24	2623.46	2532.31	1222.54	1258.21	1061.16	0.812272	4.85187e-14	1.1148	1.02992e-27	Predicted component of the kinetochore sub-complex COMA; induced during the mating process; repressed by alpha pheromone in SpiderM medium
B9J08_002335	612.283	599.993	656.69	668.826	762.745	602.237	573.45	693.266	815.098	611.271	700.242	788.39	-0.115832	0.419267	0.00325681	0.986357	Putative kinetochore protein with a predicted role in sister chromatid cohesion; repressed during the mating process; flow model biofilm induced
B9J08_000544	1312.03	1351.24	1438.16	1011.19	959.793	1034.38	1419.05	1280.93	1516.74	1187.98	1179.52	1056.62	0.45665	3.97628e-06	0.313427	0.00692665	Putative cytochrome c lysine methyltransferase; regulated by Gcn2 and Gcn4; transcript induced by Mnl1 under weak acid stress; early-stage flow model biofilm induced
B9J08_003231	58314.5	54428.1	58386.2	37502.9	34409.3	39309.1	62069.9	43601.4	43562.6	33790.9	33045.7	30408.3	0.629449	2.08782e-17	0.630495	7.26705e-07	Carnitine acetyl transferase; required for growth on nonfermentable carbon sources, not for hyphal growth or virulence in mice; induced in macrophage; macrophage/pseudohyphal-repressed after 16 hr; rat catheter, Spide
B9J08_000446	8997.95	6976.17	8339.09	11770.4	11100.2	13730.1	5732.07	4344.4	4046.85	11971.6	12175.2	11994.4	-0.58227	5.53012e-08	-1.343	9.38231e-31	Peroxisomal carnitine acetyl transferase; no obvious metabolic, hyphal, virulence defects in Ura+ strain; induced by macrophage engulfment, hyphal growth, starvation, nonfermentable carbon sources; rat catheter, Spide
B9J08_003544	1432.45	1496.23	1454.55	2067.28	2103.55	1940.03	1291.48	1390.44	1426.42	2360.49	2178.62	1978.23	-0.472132	6.35124e-08	-0.651735	1.186e-09	Putative citrate transport protein; flucytosine induced; amphotericin B repressed, caspofungin repressed; Hap43p-induced gene
B9J08_001856	142431	150190	136835	89368.3	85248.5	80657.5	151393	143539	156020	69062.7	73318	77757	0.758159	2.5e-28	1.04859	4.37267e-40	Copper transporter; transcribed in low copper; induced Mac1, Tye7, macrophage interaction, alkaline pH via Rim101; 17-beta-estradiol repressed; complements S. cerevisiae ctr1 ctr3 copper transport mutant; flow model/S
B9J08_000258	2741.07	2991.22	3104.47	3120.57	2802.31	3017.62	2959.59	2776	3287.93	2949.93	2995.7	2869.02	-0.00886843	0.929567	0.0474563	0.66982	Putative low-affinity copper transporter of the vacuolar membrane; induced by nitric oxide; clade-associated gene expression; rat catheter and flow model biofilm induced
B9J08_002526	11926.5	11993.6	13213.2	7376.73	7293.7	6749.65	10534.7	10886.9	11027	6792.21	6514.4	6238.25	0.801598	2.97096e-26	0.745078	4.62402e-21	Predicted ubiquitin-binding protein; rat catheter biofilm repressed
B9J08_000490	7876.75	8527.41	8144.98	10454.3	9673.55	9999.89	8408.58	8461.95	7724.7	10134.2	9021.28	9375.5	-0.28767	5.43192e-05	-0.20075	0.0257223	Putative copper-binding transcription factor; required for normal resistance to copper; activates transcription of metallothionein genes; Hap43-repressed; Spider biofilm induced
B9J08_005509	11141.5	10808.6	11093.2	9413.14	8618.51	9515.35	11280.7	9850.44	10144.7	10233.3	8167.64	8234.6	0.270396	0.000175193	0.244551	0.0302328	Putative proteolipid subunit of the vacuolar H(+)-ATPase V0 sector; required for vacuolar acidification, secretion, filamentous growth; caspofungin repressed
B9J08_004870	24732.1	25431	23148	15395.2	18337.9	20434.7	26879.3	24897.9	25145.8	13969.2	18305.7	13085.5	0.443529	8.51576e-06	0.775649	3.88128e-11	Transcription factor; represses SOK1 expression in response to farnesol inhibition; yeast-hypha switch repressed; ketoconazole-induced; Plc1-regulated; colony morphology-related Ssn6 regulation; Spider, flow model bio
B9J08_003803	1153	1309.99	1143.22	848.427	942.342	931.399	1140.83	1066.79	1057.42	1033.34	911.666	968.723	0.412198	0.000164546	0.177659	0.127083	Predicted spliceosome-associated protein; role in pre-mRNA splicing; Spider biofilm induced
B9J08_003347	3919.06	4558.7	4291.81	3199.14	3483.61	3306.33	3828.27	3714.69	3579.82	2862.61	3393.11	3314.86	0.361264	2.8461e-05	0.230558	0.0193726	Processing alpha glucosidase I, involved in N-linked protein glycosylation and assembly of cell wall beta 1,6 glucan; rat catheter biofilm repressed
B9J08_005351	2905.79	2978.72	2969.6	3256.2	3215.31	3293.46	2324.18	2371.18	2558.75	3741.31	3436.04	3511.51	-0.133622	0.0847622	-0.545301	2.69506e-09	Putative sensor/transporter protein with a predicted role in cell wall biogenesis; possibly an essential gene, disruptants not obtained by UAU1 method; flow model and rat catheter biofilm repressed
B9J08_000947	318.069	299.997	239.484	267.53	266.852	396.281	255.137	374.5	311.72	387.502	263.088	334.386	-0.10905	0.63174	-0.0479538	0.840868	phosphatase; ketoconazole-induced; expression is increased in a fluconazole-resistant isolate; clade-associated gene expression; Hap43p-induced gene
B9J08_004200	1376.78	1342.49	1329.77	659.472	625.32	678.551	8242.14	6565.98	6591.28	1019.7	758.265	627.994	1.05289	4.79719e-26	3.1652	1.08207e-100	Ortholog(s) have structural constituent of cell wall activity, role in ascospore-type prospore membrane formation, fungal-type cell wall organization and cellular birth scar, fungal-type cell wall, prospore membrane localization
B9J08_005107	3244.3	3306.21	3449.83	3280.52	2848.84	2967.97	2399.5	2116.95	2092.82	2952.66	2701.62	2414.11	0.144825	0.102836	-0.275145	0.0142494	Zn2Cys6 transcription factor involved in negative regulation of nitrosative stress response; mutant has cell wall defects; transcription increased at stationary phase; has predicted PAS domain; similar to S. cerevisia
B9J08_000491	10698.5	9803.64	10222.2	18005	17810.7	17968.7	9239.6	9089.7	8365.77	16521.6	15395	16913.2	-0.800008	1.5543e-33	-0.857673	8.14527e-26	Putative cytochrome b2 precursor; induced in high iron; alkaline repressed; colony morphology-related gene regulation by Ssn6; Hap43-repressed; pider biofilm induced
B9J08_004742	1702.81	1588.73	1449.51	4568.6	4116.2	4109.92	1761.66	1684.76	1785.51	5108.48	4836.52	3331.18	-1.42388	4.83418e-57	-1.33054	1.26445e-21	Cytochrome b(5); ortholog of S. cerevisiae Cyb5; induced in high iron; fluconazole-induced; shows colony morphology-related gene regulation by Ssn6; mutants are viable
B9J08_003804	7270.15	8446.16	7463.08	18372.6	16484.4	14060.2	8652.78	8170.56	8014.4	16082.3	13470.7	12442.1	-1.0696	2.12573e-27	-0.74475	1.15887e-12	Cytochrome c; complements defects of S. cerevisiae cyc1 cyc7 double mutant; induced in high iron; alkaline repressed; repressed by nitric oxide; Hap43-dependent repression in low iron; regulated by Sef1, Sfu1
B9J08_000424	3438.55	3552.46	3106.99	5607.85	5459.19	6120.75	4845.17	4541.92	4859.75	5878.03	6596.27	5976.36	-0.759746	1.86989e-19	-0.359439	4.17394e-05	Mitochondrial cytochrome c heme lyase; antigenic cell-wall protein; filament induced; induced on polystyrene adherence, interaction with macrophage; N-glycosylation, 2 heme-binding motifs; rat catheter, Spider biofilm
B9J08_000037	3205.68	3188.71	3374.2	4832.39	4813.51	4472.18	3461.36	3351.93	3441.03	4305.28	4183.17	4056.13	-0.523656	6.47054e-12	-0.277333	0.000916947	Putative metalloprotease of the mitochondrial intermembrane space; rat catheter biofilm induced
B9J08_002142	52276.9	51816.9	47701.4	32658.4	33073.6	29445.3	54033.1	50628.9	52984.7	27052.4	27832.4	28005.1	0.681075	1.48109e-20	0.941156	6.99588e-40	Peptidyl-prolyl cis-trans isomerase; cyclosporin A sensitive activity; soluble in hyphae; biofilm induced, macrophage-induced protein; downregulated upon treatment of biofilm with farnesol; present in exponential and
B9J08_000648	6838.48	7082.42	6657.66	4322.58	4352.52	4379.32	7186.35	6477.98	6462.4	4519.04	4466.13	4160.34	0.66412	2.10762e-22	0.627685	4.28197e-13	localization
B9J08_000174	8310.69	8969.9	8094.56	8712.51	8708.67	8422.12	9950.34	9423.14	10411.2	10320.7	8832.11	5741.66	-0.0188904	0.814986	0.271481	0.106719	Cystathionine gamma-lyase; induced by alkaline, amphotericin B, cadmium stress, oxidative stress via Cap1; possibly adherence-induced; Hog1 regulated; reduced levels in stationary phase yeast cells; Spider and flow mo
B9J08_004618	6991.84	6969.92	6684.13	7492.72	7444.94	8046.99	7899.52	7744.24	8806.36	8177.57	8735.94	8863.5	-0.147208	0.0474791	-0.0621474	0.530171	Cystathionine beta-synthase; sulfur amino acid biosynthesis; antigenic in mouse; flow model biofilm induced; alkaline induced; macrophage/pseudohyphal-induced; present in exponential and stationary growth phase yeast
B9J08_000173	2124.25	2121.23	2493.15	6287.9	6160.85	6437.04	2780.99	3144.63	3150.24	7045.08	6720.26	6276.31	-1.47912	2.49834e-66	-1.12874	5.0037e-34	Cytochrome c1; induced in high iron; alkaline repressed; possibly an essential gene, disruptants not obtained by UAU1 method; Hap43-repressed; Spider biofilm repressed
B9J08_001393	739.51	817.491	652.909	3417.09	3650.85	3730.19	1180.92	1273.11	1353.72	3384.73	4061.56	4058.85	-2.28148	5.61603e-118	-1.58053	1.30956e-50	Cytochrome c1 heme lyase; transcript regulated by Nrg1; induced in high iron
B9J08_003772	145.403	106.249	90.7518	33.6752	43.627	74.4751	187.1	205.34	169.628	63.6741	82.662	88.8072	1.18402	0.00104801	1.27127	1.07591e-07	Transcription factor; regulates white-opaque switch; hyphal growth regulator; expression in S. cerevisiae causes dominant-negative inhibition of pheromone response; required for yeast cell adherence to silicone; Spide
B9J08_003838	3476.04	3678.71	3907.37	2549.96	2467.83	2592.84	4036.02	3494.69	2657.88	2199.49	2188.95	1986.38	0.547305	1.89048e-11	0.688938	3.61015e-07	deacetylase; N-acetylglucosamine utilization; required for wild-type hyphal growth and virulence in mouse systemic infection; gene and protein are GlcNAc-induced; Spider biofilm induced
B9J08_003969	736.103	787.491	785.256	328.333	359.922	365.939	527.283	568.106	528.712	286.533	352.108	309.919	1.13746	8.66424e-20	0.789133	6.58499e-08	complex, which acts in chromosome segregation by coupling kinetochores to spindle microtubules
B9J08_000801	1763.01	1783.73	1617.15	681.922	738.75	716.248	1747.08	1397.29	1655.53	614	550.815	556.404	1.27966	3.74228e-39	1.49252	4.2024e-35	complex, which acts in chromosome segregation by coupling kinetochores to spindle microtubules
B9J08_000452	396.45	379.996	322.673	245.08	212.318	210.553	326.818	369.611	387.722	205.576	284.548	274.577	0.72808	1.93279e-05	0.517987	0.0049343	complex, which acts in chromosome segregation by coupling kinetochores to spindle microtubules
B9J08_003863	18827.4	21349.8	23523.6	12823.7	12846.7	14265.2	14751.8	17395.2	16993.7	10338.9	10967	9205.14	0.681309	9.12606e-14	0.701559	2.5694e-12	Secretory protein; a-specific, alpha-factor induced; mutation confers hypersensitivity to toxic ergosterol analog; fluconazole-induced; induced during chlamydospore formation in C. albicans and C. dubliniensis
B9J08_001368	16505.5	17123.6	19002.4	13640.3	12651.8	12521.9	15059.1	13641.4	13643	10891.9	10781.8	10880.7	0.447374	1.24845e-08	0.392689	6.99408e-07	Putative dihydroxyacetone kinase; repressed by yeast-hypha switch; fluconazole-induced; caspofungin repressed; protein enriched in stationary phase yeast cultures; flow model biofilm induced; rat catheter and Spider b
B9J08_005028	2906.92	2374.97	3195.22	2606.08	1725.45	2399.75	2912.2	2702.66	2833.02	3286.49	3398.68	3235.12	0.341963	0.0207682	-0.218501	0.0128899	Putative allantoinase; transcript regulated by Nrg1 and Mig1; macrophage/pseudohyphal-repressed
B9J08_000756	311.253	327.496	334.017	417.198	447.176	604.076	205.324	276.72	241.225	434.803	532.534	454.004	-0.586635	0.00078321	-0.957769	2.21089e-08	Putative allantoin permease; fungal-specific (no human or murine homolog)
B9J08_002685	2073.13	2022.48	1832.68	11382.2	12251.2	12937.5	1839.42	2034.82	1760.17	12631.1	14308.5	17310.1	-2.61747	9.23749e-223	-2.95869	1.95221e-148	Putative allantoate permease; mutant is viable
B9J08_003479	5108.42	5453.69	5874.92	7357.09	7445.67	7790.47	4924.14	5060.16	4871.86	6391.06	6771.92	6693.16	-0.451392	1.28e-08	-0.404637	2.31035e-07	Zn(II)2Cys6 transcription factor; ortholog of S. cerevisiae Dal81, involved in the regulation of nitrogen-degradation genes; required for yeast cell adherence to silicone substrate; Spider biofilm induced
B9J08_004099	5081.15	5271.19	5401	26632.4	25561	31921.3	3777.24	4083.33	3447.64	26690.4	24098.3	26219.9	-2.40928	9.13415e-160	-2.75395	1.47922e-209	Putative allantoate permease; fungal-specific (no human or murine homolog)
B9J08_000033	3272.7	2446.22	2849.86	23143.3	21201.2	31834	3205	3333.35	3343	27288	29532.6	28791.6	-3.14477	6.12937e-44	-3.1009	0	Putative allantoate permease; fungal-specific (no human or murine homolog)
B9J08_004472	9.08769	28.7497	10.0835	68.2857	37.0829	57.9251	51.0274	49.8682	48.4653	39.1141	43.7155	53.4655	-1.76426	0.00129109	0.146454	0.726233	Putative allantoate permease; fungal-specific (no human or murine homolog)
B9J08_002743	2151.51	2264.98	2566.26	2257.17	2233.7	2216.78	1663.25	1916.5	1652.23	2112.16	1930.63	2178.49	0.0655449	0.520978	-0.235228	0.0319321	complex, which acts in chromosome segregation by coupling kinetochores to spindle microtubules
B9J08_004666	3553.29	3646.21	3785.11	3234.69	3392.72	3132.55	3631.45	3843.76	3652.52	3176.43	3324.76	3671.9	0.17783	0.0268471	0.143644	0.139346	Putative D-amino acid oxidase; transcription is regulated upon yeast-hyphal switch
B9J08_005061	697.48	691.242	785.256	990.611	900.17	863.36	1066.72	1118.61	1002.35	943.286	947.433	977.785	-0.33326	0.00512326	0.166372	0.142062	Putative D-amino acid oxidase; rat catheter biofilm induced
B9J08_001847	7366.71	7373.67	7170.66	5835.16	5719.49	5522.19	5078.44	5186.29	5075.64	4357.13	4612.38	4585.35	0.367319	5.42427e-08	0.1924	0.0183934	Similar to mammalian membrane-associated progesterone receptors involved in DNA damage response; induced in core stress response; Hog1 regulated; clade-associated expression; Hap43-repressed
B9J08_002151	3302.24	3338.71	3656.54	2256.24	2133.36	2016.34	3283.98	3238.5	2988.33	2415.07	2153.98	2062.5	0.692707	6.24786e-16	0.533507	7.77634e-08	Putative dipeptidyl aminopeptidase; transcriptionally regulated during macrophage response
B9J08_002829	3169.33	3124.97	3109.51	1119.7	1258.64	1309.29	2157.73	2574.57	2362.68	1114.3	892.59	997.721	1.35752	4.34844e-52	1.25431	6.17414e-27	Essential serine/threonine protein kinase involved in mitotic spindle formation and cytokinesis; required for septum formation, exit from mitosis, and normal hyphal morphogenesis; virulence-group-correlated expression
B9J08_001562	1201.85	1308.74	1302.04	835.331	881.992	893.701	1347.37	1355.24	1460.57	800.474	1003.87	968.723	0.553064	4.5417e-08	0.600044	4.61521e-07	Regulatory subunit of Cdc7p-Dbf4p protein kinase complex that acts as negative regulator of hyphal development; cell-cycle regulated periodic mRNA expression; S. cerevisiae ortholog is not cell-cycle regulated
B9J08_004170	19409	21229.8	17728.1	20661.6	18583.6	18503.8	23332.9	22803.5	23332.7	29683	28078	22738.3	0.023011	0.808777	-0.199367	0.0696998	Putative DEAD-box family ATP-dependent RNA helicase; flucytosine induced; repressed in core stress response
B9J08_001363	2225.35	2252.48	2480.55	3668.72	3249.48	3826.73	2598.75	2834.67	3064.33	4425.35	4152.97	4141.31	-0.618773	2.7673e-11	-0.567678	3.4168e-09	Putative ATP-dependent DEAD-box RNA helicase; Hap43-induced; repressed by prostaglandins; Spider biofilm induced
B9J08_001745	6430.67	7103.67	6755.97	6051.24	6235.02	6985.03	7375.88	7154.62	7795.2	6595.73	7524.62	7235.97	0.0816727	0.36542	0.07802	0.419216	have RNA helicase activity, RNA-dependent ATPase activity, inositol hexakisphosphate binding activity and role in poly(A)+ mRNA export from nucleus, translational termination
B9J08_000720	2386.65	2497.47	2297.79	2145.86	2326.04	2660.88	2491.84	2500.26	2600.6	2664.31	2573.65	2769.33	0.0171335	0.881617	-0.0626842	0.524802	Putative ATP-dependent DEAD-box RNA helicase; Hap43-induced; rat catheter biofilm induced
B9J08_005116	1405.18	1432.48	1435.64	1962.51	2523.82	2234.25	1638.95	1964.42	2136.88	2370.5	2995.7	2473.01	-0.646755	1.48884e-09	-0.434832	0.000815387	Protein similar to S. cerevisiae Dbp8p, an ATP-dependent helicase involved in rRNA processing; oxidative stress-repressed via Cap1p; flucytosine repressed; likely to be essential for growth, based on insertional mutag
B9J08_003680	713.383	839.991	743.661	762.368	737.296	895.54	718.028	685.443	851.447	790.468	863.182	784.765	-0.052734	0.711833	-0.0994308	0.490328	Debranchase; homozygous mutant accumulates lariat intermediates of mRNA splicing; rat catheter biofilm repressed
B9J08_000232	682.712	682.492	718.452	528.513	595.508	606.834	500.554	709.889	778.749	495.748	611.222	568.185	0.274292	0.0299045	0.263772	0.146547	Protein with a predicted role in sister chromatid cohesion and telomere length maintenance; cell-cycle regulated periodic mRNA expression
B9J08_000411	594.107	484.995	645.346	449.002	434.088	488.226	473.826	615.041	504.48	543.959	460.205	469.409	0.339322	0.024987	0.128629	0.448154	Protein of unknown function; ortholog of S. cerevisiae Dcg1; transcript regulated by Nrg1 and Mig1
B9J08_003624	6189.85	6096.18	6666.48	4068.15	4292.17	3721.92	5451.42	5463.01	4864.15	4375.32	3818.35	4545.48	0.657017	1.55074e-15	0.32235	0.00137903	Putative guanine nucleotide exchange factor; required for embedded filamentous growth; activates Rac1; has a DOCKER domain; similar to adjacent DCK2 and to S. cerevisiae Ylr422wp; regulated by Nrg1; Spider biofilm ind
B9J08_000105	4471.14	4582.45	5208.15	5678.01	5873.64	5827.45	5091.8	5222.47	4859.75	6024.48	6058.17	6932.4	-0.277618	0.000999492	-0.311536	0.000679885	have chromatin binding, m7G(5')pppN diphosphatase activity, mRNA binding activity
B9J08_002318	1360.88	1519.98	1421.78	1415.29	1691.27	1673.39	1290.26	1691.61	1765.68	1977.54	2073.7	1895.76	-0.145375	0.196302	-0.309887	0.0181285	Putative Dicer RNAse involved in RNA interference, similar to S. cerevisiae Rnt1p but orthologous to S. castellii Dcr1p, which is not conserved in S. cerevisiae
B9J08_003852	10481.5	10662.4	11299.9	9040.85	8558.16	8592.22	11777.6	12071	11449.9	8523.23	7946.68	8204.7	0.316745	6.2192e-06	0.530227	7.37955e-12	Protein with predicted GPI modification; dfg5 dcw1 double mutant is inviable; not required for wild-type hyphal growth; upregulated in cyr1 mutant (yeast or hyphal form); Hap43-induced
B9J08_000412	732.695	969.989	1220.11	1014	1082.68	993.921	980.454	1251.59	1132.33	1143.4	1252.65	1123.68	-0.0736559	0.672555	-0.0500928	0.723666	Putative DNA damage checkpoint protein; transcript induced during filamentous growth; regulated by Nrg1, Tup1
B9J08_004971	2265.11	1614.98	1590.68	48637.2	47145.5	46691.3	1925.68	1478.45	1724.92	57478.6	48177.6	46103.6	-4.69432	0	-4.87496	0	Immunogenic stress-associated protein; filamentation regulated; induced by benomyl/caspofungin/ketoconazole or in azole-resistant strain; Hog1, farnesol, alkaline repressed; stationary phase enriched; Spider, flow mod
B9J08_002124	7657.51	8339.91	7494.59	18433.4	17060.3	15753.8	12189.5	11772.8	11717.6	27759.2	27314.2	19011.1	-1.11754	5.25091e-45	-1.04103	1.99418e-16	Predicted ATP-dependent RNA helicase; RNA strand annealing activity; Spider biofilm induced
B9J08_002116	6159.18	6609.93	5993.4	6175.65	6988.31	7342.7	7562.99	7944.69	8530.99	7564.48	8844.04	8293.5	-0.121186	0.188758	-0.025015	0.819414	Putative tRNA-Asn synthetase; genes encoding ribosomal subunits, translation factors, tRNA synthetases are downregulated upon phagocytosis by murine macrophage; protein enriched in stationary phase yeast cultures
B9J08_002653	2099.26	1954.98	2094.86	3128.98	3055.34	3129.79	1990.07	1988.86	1972.76	3369.27	3207.92	3218.81	-0.591055	1.11285e-13	-0.7052	8.20569e-17	Putative mitochondrial exonuclease; alpha-factor induced
B9J08_000787	9279.66	8993.65	8471.43	8127.88	6702.56	8081.01	9981.93	10136	10583.1	6941.39	7470.58	7234.16	0.231212	0.0118021	0.518124	3.79992e-11	Putative delta-4 sphingolipid desaturase; planktonic growth-induced gene
B9J08_002433	3238.62	3368.71	3379.25	2055.12	2323.86	2155.18	2761.55	2641.06	2536.72	1379.91	1584.09	1903.92	0.618758	1.39518e-13	0.719841	2.06162e-09	have role in dolichol biosynthetic process, dolichol-linked oligosaccharide biosynthetic process, polyprenol catabolic process, pseudohyphal growth and endoplasmic reticulum localization
B9J08_004279	7312.18	8576.16	7994.99	5175.69	4959.66	5159.01	6175.53	6224.73	6578.06	3723.12	3892.27	3086.5	0.650584	2.68396e-16	0.839959	3.43027e-16	Rim101 pathway protein that acts in Rim101 processing; regulates filamentation in response to alkaline pH; required for host tissue invasion during infection; flow model biofilm induced
B9J08_002188	24369.8	24616	24910.1	14799.3	15419.2	15949.6	24777.4	21124.6	23125.6	11578.7	13720.3	12309.8	0.686107	5.63974e-26	0.889774	3.12684e-21	N-linked mannoprotein of cell wall and membrane; possible signal transducer; role in hyphal growth and HWP1 induction in alkaline pH; GPI modification predicted; dfg5 dcw1 double mutant is inviable; caspofungin-induce
B9J08_000798	6417.04	6541.18	6515.23	5389.9	5149.44	5077.18	7598.22	7509.57	7965.93	5214	4992.31	5229.66	0.326242	2.15153e-06	0.593805	4.84972e-14	Cell-surface associated glycoprotein; promotes activation of Cek1 in a matrix-dependent manner; N-glycosylated; Spider biofilm induced
B9J08_000856	992.83	984.989	1038.6	709.049	722.026	646.37	891.764	1065.81	1095.98	736.8	658.911	745.799	0.545034	5.56538e-07	0.527366	4.22008e-05	Trimethoprim resistant dihydrofolate reductase (DHFR), reduces 7,8-dihydrofolate to 5,4,7,8-tetrahydrofolate; binds NADPH; target of drugs that selectively inhibit the fungal enzyme rather than the human enzyme
B9J08_002289	8145.97	7802.41	8492.86	6121.4	6489.51	6916.99	6818.23	7044.13	7355.71	7161.52	6486.58	6285.37	0.331326	3.08881e-05	0.103786	0.285511	Putative RNA helicase
B9J08_000373	2062.9	2017.48	2259.97	1650.08	1689.82	1687.18	1722.78	1804.06	1925.39	1424.48	1480.76	1465.32	0.342355	0.000140579	0.333198	0.000763153	have dolichyl-phosphate-glucose-glycolipid alpha-glucosyltransferase activity, role in protein N-linked glycosylation and cell periphery, endoplasmic reticulum membrane localization
B9J08_002508	709.975	634.993	507.958	1223.53	1335.71	1481.23	804.289	1232.04	1111.4	1441.76	1630.19	1555.03	-1.11662	1.12594e-16	-0.539762	0.000290653	Putative 18S rRNA dimethylase; predicted role in rRNA modification and processing; Hap43-induced; likely to be essential for growth based on insertional mutagenesis strategy; F-12/CO2 early biofilm induced
B9J08_003620	2269.65	2571.22	2382.24	3514.38	3420.35	3991.31	3133.32	3601.27	3794.61	4558.16	5200.55	4861.74	-0.58967	2.02829e-10	-0.459022	8.04025e-06	Putative small ribonucleoprotein complex; Tn mutation affects filamentous growth; physically interacts with TAP-tagged Nop1; heterozygous null mutant exhibits resistance to parnafungin; Hap43-induced gene; Spider biof
B9J08_001530	6230.74	5058.69	5608.97	330.204	341.745	308.014	14757.8	13495.7	14093.5	480.285	405.362	474.847	4.11444	0	4.97527	0	Dicarboxylic amino acid permease; mutation confers hypersensitivity to toxic ergosterol analog; induced upon phagocytosis by macrophage; Gcn4-regulated; upregulated by Rim101 at pH 8; rat catheter and Spider biofilm i
B9J08_000284	1385.87	1504.98	1226.41	1502.29	1406.97	1423.3	1385.03	1479.42	1157.66	1464.5	1412.41	1414.57	-0.065701	0.564486	-0.0797304	0.539193	have catalytic activity and role in ascospore wall assembly
B9J08_004885	15.9035	17.4998	27.7297	21.5147	15.2694	2.75834	30.3734	8.80027	5.50742	30.9274	47.6896	17.2177	0.635038	0.430949	-1.10993	0.120092	Monooxygenase of the cytochrome P450 family; produces N,N'-bisformyl dityrosine from N-formyltyrosine; regulated by Nrg1, Mig1, and Tup1; role in chlamydospore formation; Spider biofilm induced
B9J08_003559	4598.37	4664.95	5394.69	5664.91	5667.87	6039.84	4907.13	4788.33	5111.99	5122.13	5404.82	6014.42	-0.237413	0.00744612	-0.145662	0.132112	Similar to bacterial DnaJ; reported to have a role in peroxisome biogenesis; induced in low iron and upon adherence to polystyrene
B9J08_003553	2103.8	2133.73	2312.91	2497.57	2310.77	2400.67	2162.59	2327.18	2164.42	2469.65	2421.04	2115.06	-0.130213	0.150984	-0.0605835	0.59815	Putative D-lactate dehydrogenase; white cell-specific trancript; colony morphology-related gene regulation by Ssn6; Hap43-repressed; rat catheter biofilm induced; Spider biofilm repressed
B9J08_001883	758.822	772.491	574.762	577.155	694.396	724.523	584.385	714.778	726.979	645.837	747.137	604.433	0.084151	0.609184	0.0352846	0.834912	activity, role in lactate catabolic process and mitochondrial inner membrane localization
B9J08_001675	1797.09	1801.23	1909.57	922.325	877.629	938.754	1188.21	1283.86	1525.55	724.065	821.851	1093.78	1.01626	2.54341e-28	0.614163	0.000106189	Protein similar to S. cerevisiae Dna2p, which is a DNA replication factor involved in DNA repair; induced under hydroxyurea treatment
B9J08_002414	11031.3	11659.9	12496	10695.6	10572.3	10342.8	11082.7	10468.4	9941.99	9624.8	9529.18	9354.66	0.16239	0.0323157	0.157004	0.0592895	Putative dynamin-related GTPase; transcript upregulated inbRHE model of oral candidiasis; transcript regulated by Nrg1, Mig1, and Tup1
B9J08_004043	4866.46	5068.69	5113.61	5256.13	5618.43	5357.61	5220.59	4851.88	5011.75	5331.34	5218.04	5123.63	-0.101913	0.186561	-0.0418646	0.650005	WD repeat protein; required for ubiquitin-mediated protein degradation; role in control of cellular ubiquitin levels; may promote efficient NHEJ in postdiauxic/stationary phase; Spider biofilm repressed
B9J08_005455	1391.55	1533.73	1610.85	1737.08	1734.9	1789.24	1315.78	1700.41	1406.59	1812.89	1925.07	1785.21	-0.206661	0.0340695	-0.305626	0.0113044	Ortholog of S. cerevisiae Doa4;, a ubiquitin hydrolase involved in recycling ubiquitin from proteasome-bound ubiquitinated intermediates; oxidative stress-induced via Cap1; mutants are viable
B9J08_000353	4868.73	5339.94	4267.86	4345.97	4295.8	4677.22	5468.43	5151.09	5009.55	4673.68	5045.56	5140.85	0.127569	0.198297	0.086375	0.352117	Endonuclease involved in regulation of translation; stimulates translation of protein O-mannosyltransferase family which includes PMT1, PMT2, PMT4, PMT5, and PMT6; peloto ortholog; Hap43-repressed gene
B9J08_005451	9388.72	9129.9	8897.46	5759.39	5734.04	5698.73	6349.26	6969.82	6611.1	6108.17	5089.27	4391.42	0.680945	2.83651e-25	0.36769	0.00246149	Protein of unknown function; induced during planktonic growth
B9J08_000044	5216.33	5274.94	5445.11	6762.16	6240.84	5809.06	6300.67	6316.64	6028.42	6101.8	6045.45	5884.83	-0.231354	0.00435463	0.0618688	0.475475	Putative modulator of white-opaque switching
B9J08_003594	3186.37	3149.97	3520.42	3386.22	3527.97	3740.31	2958.37	3512.29	3434.43	3457.5	3818.35	3861.3	-0.104737	0.252143	-0.15445	0.149968	Protein similar to ubiquitin C-terminal hydrolase; localizes to cell surface of hyphal cells, but not yeast-form cells; repressed upon high-level peroxide; Hap43p-induced; rat catheter biofilm induced
B9J08_004003	35865.7	38099.6	39281.7	27746.5	29436.6	27335.1	33189.7	35422.1	34678	26937.8	25201.6	24681.1	0.429768	7.33195e-10	0.440801	2.94205e-08	Putative nuclear thiol peroxidase; alkaline downregulated; sumoylation target; Spider and flow model biofilm induced
B9J08_000378	3862.27	3263.71	3376.72	3134.6	2932.46	3389.08	3677.62	3525.98	3602.95	3492.07	3601.36	2965.07	0.159631	0.110519	0.116704	0.282789	Protein with a predicted role in telomeric gene silencing and filamentation; repressed by high-level peroxide stress; Spider biofilm induced
B9J08_001667	1589.21	1732.48	1978.89	398.489	332.292	379.731	1046.06	1221.28	1205.02	319.28	356.877	384.227	2.26504	8.46165e-78	1.72625	1.41048e-41	Probable subunit of DNA polymerase II (DNA polymerase epsilon), similar to S. cerevisiae Dpb2p; essential for viability; rat catheter biofilm induced
B9J08_002195	1674.41	1829.98	1716.72	677.245	787.467	737.396	1768.95	1781.57	1869.22	722.246	702.627	854.543	1.2513	9.51446e-35	1.26426	2.51928e-30	Putative DNA polymerase epsilon subunit D; null mutant is viable but slow-growing and displays abnormal invasive growth on SD and YPD media; Spider biofilm repressed
B9J08_000589	8307.28	8079.91	7318.13	4208.46	4281.26	4613.78	7814.48	7898.73	8111.33	4079.69	4682.32	4359.71	0.862758	2.20103e-27	0.874376	2.4867e-25	Dolichol-phosphate mannose synthase catalytic subunit; filament induced; Tup1-regulated; flow model and rat catheter biofilm repressed
B9J08_000519	1415.41	1237.49	1194.9	898.94	735.114	700.618	1210.08	1353.29	1388.97	714.969	643.81	830.981	0.730066	4.43341e-09	0.867323	8.11744e-12	Dolichol-phosphate mannose synthase subunit, not essential for enzyme activity; flow model and Spider biofilm repressed
B9J08_000761	1116.65	1312.49	1281.87	454.615	511.163	434.898	1087.37	1015.94	1199.52	345.659	451.462	497.501	1.41094	3.52931e-32	1.36513	9.16048e-21	Dolichol-phosphate mannose synthase subunit, essential for enzyme activity; flow model biofilm repressed
B9J08_001465	2802.42	2661.22	2536.01	924.196	798.373	1023.34	3463.79	3034.14	3098.47	915.088	916.435	735.831	1.55191	5.97131e-49	1.91467	5.73413e-65	Putative diacylglycerol pyrophosphate phosphatase of diacylglycerol production for phospholipid biosynthesis; downregulation correlates with clinical development of fluconazole resistance
B9J08_005261	670.217	903.74	850.799	1388.17	1271	1355.26	744.757	680.554	778.749	1463.59	1235.96	1015.85	-0.720398	5.92048e-09	-0.740698	3.3494e-07	Protein similar to S. cerevisiae pyrophosphate phosphatase Lpp1p; possible role in farnesol biosynthesis
B9J08_005414	3462.41	3384.96	3301.1	2809.07	2816.12	3133.47	3112.67	2800.44	3225.14	2269.53	2669.82	2397.79	0.220226	0.00932734	0.330157	0.00154469	Protein similar to S. cerevisiae pyrophosphate phosphatase Dpp1; required for farnesol biosynthesis; repressed by 17-beta-estradiol, ethynyl estradiol; Spider biofilm induced
B9J08_004993	6535.18	7388.67	6236.67	5574.18	5539.17	5329.11	7844.85	7721.75	7946.1	6366.5	6959.5	7562.2	0.301492	0.000284867	0.184833	0.045643	Putative tRNA-Asp synthetase; genes encoding ribosomal subunits, translation factors, tRNA synthetases are downregulated upon phagocytosis by murine macrophage; protein enriched in stationary phase yeast cultures
B9J08_002783	1380.19	1338.74	1199.94	882.102	1031.78	904.735	1385.03	1237.9	1287.63	818.667	1007.05	1035.78	0.481862	1.52421e-05	0.463862	0.000159409	Putative 3-dehydroquinate dehydratase; ketoconazole-repressed; protein abundance downregulated by macrophages; flow model biofilm induced
B9J08_004088	2602.49	2481.22	2530.97	8273.8	7583.09	7454.87	3117.53	3387.13	3235.06	12151.7	10450.4	8002.61	-1.60609	5.96642e-102	-1.63866	1.20788e-36	Putative cytosolic Fe-S protein assembly protein; a-specific transcript; regulated by Sef1, Sfu1, and Hap43; rat catheter and Spider biofilm induced
B9J08_004231	7174.73	7904.91	6759.75	8447.79	8172.78	7664.5	7603.08	7623.97	7539.66	8331.3	8809.06	10298	-0.14559	0.0869758	-0.25513	0.00928869	Member of the DRG family of GTP-binding proteins; involved in regulation of invasive filamentous growth
B9J08_001512	3001.21	3122.47	2883.89	2811.88	2523.82	2393.32	2411.65	2502.21	2511.38	3203.72	3358.94	3322.11	0.228886	0.0115765	-0.398726	2.54584e-06	Putative nucleolar DEAD-box protein; Hap43-induced; mutation confers hypersensitivity to 5-fluorouracil (5-FU), tubercidin (7-deazaadenosine); Tbf1-induced; repressed in core stress response
B9J08_005070	3090.95	2869.97	3423.36	525.707	570.059	596.72	2780.99	2465.05	2596.2	540.32	430.001	483.002	2.47841	1.72032e-130	2.44619	3.3011e-104	Essential cell wall protein involved in cell wall integrity and rigidity; periodic mRNA expression peaks at M/G1 phase; Ace2p-induced; required for virulence in a mouse model of infection
B9J08_001042	2979.63	3222.46	3117.07	3707.07	4015.86	3605.15	3378.74	2890.4	3126.01	3293.77	3951.08	4356.08	-0.274564	0.000939587	-0.290489	0.0142088	Protein similar to S. cerevisiae Dsl1p, which is a member of the t-SNARE complex of the endoplasmic reticulum
B9J08_004155	294.214	443.745	356.705	325.527	351.924	345.712	304.949	366.678	332.648	274.708	370.389	283.639	0.102836	0.597865	0.126906	0.525817	deacylase activity, role in D-leucine catabolic process, D-tyrosine catabolic process, tRNA metabolic process and cytosol, nucleus localization
B9J08_000732	1486.97	1677.48	1373.88	1576.18	1736.35	1511.57	1851.56	1626.09	1900.06	1691.91	1824.92	1786.11	-0.0814304	0.484754	0.0334012	0.780269	Putative glutamine amidotransferase (GATase II); role in glutathione catabolism;
B9J08_004336	1001.92	1132.49	1226.41	946.646	1026.69	1013.23	1253.82	1241.82	1124.61	921.455	1050.76	1072.03	0.176918	0.135338	0.263616	0.0229994	Protein similar to S. cerevisiae Dun1p, which is a serine-threonine protein kinase involved in DNA damage cell-cycle checkpoint; induced under Cdc5p depletion
B9J08_005202	524.814	491.245	514.26	384.458	430.453	418.348	407.004	355.922	413.056	329.286	367.21	481.19	0.31811	0.0215979	0.0117754	0.9575	complex, which acts in chromosome segregation by coupling kinetochores to spindle microtubules
B9J08_002457	477.104	546.244	525.604	462.098	506.8	495.581	441.022	481.082	351.373	463.002	591.351	648.836	0.0869599	0.552122	-0.404915	0.022009	Urea amidolyase; hydrolyzes urea to CO2; use of urea as N source and for hyphal switch in macrophage; regulated by Nrg1/Hap43; required for virulence; promotes mouse kidney and brain colonization; rat catheter and flo
B9J08_002456	1153	1012.49	1193.64	1342.33	1238.28	1326.76	1035.13	941.629	849.244	1331.7	1236.75	1352.04	-0.209531	0.0552968	-0.459298	6.76947e-05	High affinity spermidine transporter; expression is induced by urea; fungal-specific (no human or murine homolog); not required for virulence in a mouse intravenous model
B9J08_001304	1247.28	1226.24	1194.9	1805.36	1793.07	1899.58	1488.3	1351.33	1532.16	2382.32	2564.91	1871.29	-0.575851	9.85099e-11	-0.628326	9.48099e-07	have tRNA dihydrouridine synthase activity, role in tRNA modification and mitochondrion localization
B9J08_002020	1807.31	2002.48	1707.9	913.907	831.094	867.037	1901.38	1973.22	1824.06	736.8	981.611	946.974	1.08711	1.66104e-27	1.11002	5.36145e-20	dUTP pyrophosphatase; cell-cycle regulated if expressed in S. cerevisiae; upstream MluI and SCB elements; 17-beta-estradiol, ethynyl estradiol, macrophage induced; decreased in stationary phase yeast; rat catheter, Sp
B9J08_000092	5301.53	5711.19	5827.02	6785.55	7272.61	5693.21	4034.81	3557.27	3560	6159.1	4978	4851.77	-0.222504	0.0255407	-0.507051	7.70973e-06	Dynein heavy chain; motor protein that moves to microtubule minus end; required for yeast cell separation, spindle positioning, nuclear migration, hyphal growth; regulated by Mig1, Hap43; flow model and rat catheter b
B9J08_005074	1202.98	1081.24	1201.2	793.237	818.006	926.801	1104.38	1101.01	1126.82	868.697	871.925	971.442	0.465694	3.77136e-05	0.311298	0.00487151	Subunit of the NuA4 histone acetyltransferase complex; rat catheter and Spider biofilm induced
B9J08_000294	1310.9	1429.98	1168.43	1247.85	1368.43	1433.42	1274.47	1156.75	1046.41	1308.05	1162.83	1213.4	-0.0439067	0.722941	-0.0703771	0.589926	Subunit of the NuA4 histone acetyltransferase complex; Hap43-repressed; Spider biofilm repressed
B9J08_005361	1866.38	1609.98	1580.59	1863.36	1848.33	2038.41	1591.57	1665.21	1766.78	2113.07	2134.11	2457.6	-0.177087	0.091161	-0.401938	0.000129248	Subunit of the NuA4 histone acetyltransferase complex
B9J08_004905	6898.69	5893.68	6697.99	7581.59	7229.71	8423.04	5667.68	5183.36	5580.12	6903.18	7037.39	7600.26	-0.245574	0.00806247	-0.376949	9.97194e-06	Protein similar to S. cerevisiae Eci1p, which is involved in fatty acid oxidation; transposon mutation affects filamentous growth; expression is regulated upon white-opaque switching
B9J08_004207	955.343	916.24	559.636	851.233	887.809	1080.35	1114.1	1136.21	1244.68	932.371	1155.68	1174.43	-0.206279	0.271437	0.113554	0.402956	stress; Hog1p regulated
B9J08_004526	7911.97	8047.41	8047.92	9778.89	9448.15	9108.95	8065.97	8046.38	7776.47	9735.77	9935.33	9448	-0.231398	0.000646698	-0.272026	0.000398832	have endoplasmic reticulum, fungal-type vacuole localization
B9J08_004832	2976.22	2988.72	3274.63	2574.28	2297.69	2202.99	3217.15	3002.85	3253.78	2421.44	2711.95	3216.99	0.39331	1.84275e-05	0.196284	0.10011	Protein of unknown function; predicted role in cell wall organization; Hap43-repressed; caspofungin repressed; Spider biofilm induced; rat catheter biofilm repressed
B9J08_001224	2578.63	2424.97	2459.12	2861.45	2682.33	3377.12	2412.87	2207.89	1935.31	4791.93	4278.55	4594.41	-0.24949	0.0157926	-1.04666	1.48447e-24	Putative sulfite reductase beta subunit; role in cell wall biogenesis; regulated by Tsa1/Tsa1B in H2O2 stress; Gcn4-regulated; Tbf1-activated; Hap43-repressed; Spider, flow, F-12/CO2 model biofilm induced
B9J08_000758	829.251	981.239	824.329	900.811	786.012	797.16	909.988	891.761	804.083	783.191	716.139	761.204	0.0930678	0.479187	0.218802	0.0737737	have mitochondrion localization
B9J08_000325	5353.78	4642.45	5172.85	3584.53	3329.46	3749.5	6475.62	6018.41	5881.92	3602.13	3467.83	3157.19	0.516668	2.9714e-09	0.858541	9.92623e-22	Predicted regulator of endcytosis of plasma membrane proteins; fluconazole induced, alkaline induced by Rim101; repressed by caspofungin and in azole-resistant strain overexpressing MDR1; flow model, rat catheter and
B9J08_005583	911.041	694.992	826.85	512.611	472.625	576.493	862.606	904.472	806.286	512.122	476.896	471.222	0.649055	4.61787e-06	0.831554	7.5546e-12	Predicted regulator of endcytosis of plasma membrane proteins; fluconazole induced, alkaline induced by Rim101; repressed by caspofungin and in azole-resistant strain overexpressing MDR1; flow model, rat catheter and
B9J08_000096	10367.9	10612.4	10721.3	7372.99	7025.39	7492.56	10216.4	9287.22	8788.74	7842.83	8278.12	7693.6	0.542022	6.07687e-16	0.261823	0.00336711	Zn(II)2Cys6 transcription factor; rat catheter and Spider biofilm induced
B9J08_003967	1121.19	1219.99	1285.65	228.243	268.306	243.653	1078.86	1230.08	1274.42	217.402	272.626	220.206	2.29696	2.72077e-76	2.34739	3.25143e-65	Non-essential protein involved in cell morphogenesis
B9J08_004768	4097.41	4522.45	4445.58	4549.89	4239.09	3727.43	4648.35	4705.21	4595.39	4432.63	4169.66	4778.37	0.069749	0.486497	0.0739771	0.445056	Putative scaffold protein; assists in association of the proteasome core particle with the regulatory particle; ortholog of S. cerevisiae Ecm29; transposon mutation affects filamentous growth; flow model biofilm repre
B9J08_003643	1132.55	962.489	1063.81	2670.63	2608.17	2390.56	1377.74	1513.65	1462.77	2861.7	2804.15	3111.88	-1.27132	2.39793e-39	-0.996753	4.19632e-26	have endoplasmic reticulum localization
B9J08_000614	41171.8	41977	46637.6	18203.3	15462.8	17115.5	33003.8	31059.1	32227.2	15877.6	13817.3	13326.5	1.36192	4.19762e-62	1.17558	1.83122e-39	GPI-anchored cell wall protein; mutants show cell-wall defects and reduced adhesion, host cell damage, and endocytosis; mutant infection is immunoprotective in murine model; fluconazole-induced; caspofungin repressed
B9J08_004382	5145.9	5162.44	6876.97	614.572	803.463	810.951	3861.07	3744.03	4035.84	758.631	790.852	867.229	2.95327	3.68032e-114	2.28223	1.106e-130	GPI-anchored protein; mainly at plasma membrane, also at cell wall; Hap43, caspofungin-induced; Plc1-regulated; Hog1, Rim101-repressed; colony morphology-related regulated by Ssn6; induced by ketoconazole and hypoxia
B9J08_004466	3281.79	2861.22	3153.63	11068.8	11044.9	13732.8	2567.16	2327.18	2490.45	7921.97	9160.38	8702.2	-1.93939	1.08568e-85	-1.7904	1.02331e-90	Putative gamma-glutamyltransferase; alkaline upregulated; Spider biofilm induced; possibly an essential gene, disruptants not obtained by UAU1 method
B9J08_000737	5342.42	5251.19	5350.58	8460.88	8073.17	7973.43	5112.46	4986.82	5416	7122.4	7448.32	7564.92	-0.612327	8.66424e-20	-0.498774	7.76647e-10	Putative mannosyltransferase similar to S. cerevisiae Ecm39p, which has a role in Calcofluor white resistance; predicted Kex2p substrate; has HKEXRF motif
B9J08_001103	19507.9	18784.8	18624.3	18624.2	18417.8	16690.7	18854.6	17953.5	17428.8	16380.6	14155.9	13907.4	0.090845	0.228888	0.300438	0.00133719	Cytoplasmic glutathione S-transferase; regulated by Nrg1, Tup1; induced in core stress response, in cyr1 or ras1 mutant (yeast or hyphal cells); Tn mutation affects filamentous growth; stationary phase enriched; Spide
B9J08_004682	1753.92	1809.98	1666.3	1412.49	1343.71	1475.71	1725.21	1853.92	1956.23	1788.33	1763.72	1696.4	0.313653	0.000742873	0.0909988	0.401465	Ornithine acetyltransferase; Gcn2, Gcn4-regulated; clade-specific gene expression; possibly essential gene, disruptants not obtained by UAU1 method; Spider biofilm induced
B9J08_005539	788.357	856.241	844.496	558.446	616.594	681.309	775.13	852.649	848.142	816.848	770.187	724.05	0.430053	0.000564674	0.113827	0.383024	Ornithine acetyltransferase; Gcn2, Gcn4-regulated; clade-specific gene expression; possibly essential gene, disruptants not obtained by UAU1 method; Spider biofilm induced
B9J08_003515	2702.45	2624.97	2988.51	2147.73	2014.11	1927.16	2281.65	2500.26	2334.04	1659.17	1439.43	1306.73	0.457702	4.48956e-07	0.705498	3.95694e-10	Protein involved in control of calcium homeostasis and oxidative stress response; mutants show defects in hyphal growth
B9J08_004612	4476.82	4663.7	4734.22	3877.32	3895.89	3593.19	4909.56	4827.44	4987.52	4318.01	4617.15	4950.55	0.295193	0.000114452	0.0986211	0.294674	Protein with mRNA binding activity, involved in regulation of activity of putative metacaspase Mca1p
B9J08_000914	23196.3	24878.5	22889.6	19703.7	16918.5	18448.7	30989.4	28213.7	29702.6	21782	19834.9	21526.7	0.373639	1.41499e-06	0.507136	4.48997e-10	Translation elongation factor EF-1 beta; repressed by human whole blood or PMNs; macrophage/pseudohyphal-induced; antigenic in mouse; farnesol-downregulated; snoRNA snR18 is encoded within the EFB1 intron; Spider biof
B9J08_002834	11386.9	11056.1	11865.8	5408.61	4998.92	4820.65	8822.88	7821.49	7620.06	5248.57	4807.91	4029.85	1.17991	5.31263e-58	0.79732	5.88252e-13	bHLH transcription factor; required for white-phase cell type, RPMI and Spider biofilm formation, hyphal growth, cell-wall gene regulation; roles in adhesion, virulence; Cph1 and Efg1 have role in host cytokine respon
B9J08_000079	48.8463	33.7496	57.9803	39.2877	19.6321	26.6639	63.1767	36.1789	31.943	45.4815	54.0482	27.1859	0.733244	0.128147	0.0545451	0.920606	APSES transcription factor; homodimer; minor role in transcriptional regulation vs Efg1; regulates filamentous growth, phenotypic switch; EFG1 and EFH1 genetically interact; expression interferes with mouse intestinal
B9J08_002772	86777.2	88655.3	88639.3	95403.6	88191.9	91486.7	97740.5	83983.9	88346.7	103078	89631.8	91375.3	-0.0511378	0.459471	-0.0598673	0.569545	Elongation Factor 2 (eEF2); GTPase; essential; highly expressed; target of sordarin antifungals; antigenic in human/mouse; lacks site for regulatory phosphorylation by eEF2 kinase; GCN-regulated; higher protein amount
B9J08_002291	2803.55	3134.97	2965.82	3682.75	3872.62	3815.7	3525.75	3615.93	4184.54	4681.87	4667.22	5152.63	-0.345671	1.81732e-05	-0.342212	0.000709763	Putative GAL4 DNA-binding enhancer protein; soluble protein in hyphae; biofilm induced; macrophage/pseudohyphal-induced; equal level of protein in exponential and stationary growth phase yeast cultures; Spider biofilm
B9J08_002345	8442.46	8448.66	7498.37	9493.59	10061.1	9435.35	10341.5	10525.1	11943.4	11306.7	11610	12254.5	-0.241906	0.0019185	-0.0860436	0.382854	Nascent polypeptide associated complex protein alpha subunit; soluble protein in hyphae; macrophage/pseudohyphal-induced; protein level decrease in stationary phase cultures; GlcNAc-induced protein; Spider biofilm rep
B9J08_000780	39328.1	35622.1	40001.4	36922.9	31107.5	34640.1	39666.5	40303.3	44057.1	34822.5	31557	35615.3	0.171127	0.0478301	0.296081	0.000839313	Predicted 3-hydroxyisobutyryl-CoA hydrolase; mitochondrially localized; Spider biofilm induced
B9J08_000776	4189.42	4369.95	3790.15	2064.47	2006.11	1956.58	4504.99	4611.34	4900.5	2720.7	3319.2	3489.76	1.04252	2.46403e-36	0.571058	9.62726e-08	Putative acyl-coenzymeA:ethanol O-acyltransferase; regulated by Sef1, Sfu1, and Hap43; induced by alpha pheromone in SpiderM medium; Spider biofilm induced; promoter bound by Ndt80
B9J08_001243	7016.83	7762.41	6710.59	8125.07	7796.14	8143.53	7270.19	7554.54	7618.96	8357.68	7999.93	7942.81	-0.155761	0.0530297	-0.100857	0.234039	Translation initiation factor eIF4E; genes encoding ribosomal subunits, translation factors, tRNA synthetases downregulated by phagocytosis by macrophage; alternatively spliced intron in 5' UTR; protein levels decreas
B9J08_004980	923.536	784.991	697.025	1050.48	1060.14	965.418	690.084	708.911	837.128	1018.79	929.947	1098.31	-0.346409	0.00661322	-0.431699	0.000924595	Elongin A; F-box protein; ubiquitin-protein ligase; role in protein ubiquitination and ubiquitin-dependent protein catabolism; rat catheter biofilm induced
B9J08_003379	619.099	606.243	578.543	620.184	573.695	485.467	614.758	622.864	546.336	503.025	557.173	608.963	0.111148	0.448868	0.109993	0.464676	Putative elongin C; transcript regulated by Nrg1 and Mig1; regulated by Gcn2 and Gcn4
B9J08_004504	11534.5	12632.4	13341.8	10681.6	9926.59	9283.65	14576.8	15741.7	15529.8	14646	12485.9	13312	0.335451	6.53252e-05	0.194624	0.0387741	motifs; required for wild-type morphology, growth; expressed in hyphal, pseudohyphal, and yeast form; Hap43-induced; Spider and flow model biofilm induced
B9J08_001912	4064.47	4293.7	3751.08	4714.52	4937.84	4971.44	4730.97	4656.32	4419.15	5757.96	5156.04	4646.97	-0.264913	0.00110757	-0.159446	0.135018	Predicted histone acetyltransferase; role in regulation of transcription, tRNA wobble uridine modification; Spider biofilm induced
B9J08_003902	1864.11	1888.73	1938.56	2940.03	2983.36	2921.08	1952.4	2080.78	2179.84	2981.77	3018.75	2795.61	-0.62854	7.60204e-16	-0.487495	2.099e-07	Ortholog of S. cerevisiae Nnf2; possible role in chromosome segregation; mutants are viable, induced during the mating process
B9J08_000459	4660.85	4542.45	4666.16	2149.6	1998.11	2036.57	4500.13	4989.75	5239.76	1931.14	2272.41	2338.89	1.17344	4.7839e-56	1.18533	2.55034e-30	COPII-coated vesicle component
B9J08_004880	2198.08	2059.98	2087.29	2476.06	2280.96	2407.11	2146.79	2305.67	2056.47	2878.98	2742.95	2634.31	-0.166733	0.0551457	-0.329201	0.000594762	Protein similar to S. cerevisiae Emp46, an integral membrane component of ER-derived COPII-coated vesicles; functions in ER to Golgi transport; induced by alpha pheromone in SpiderM medium
B9J08_001788	5880.87	5558.69	5921.56	6847.28	7097.38	6623.69	5413.76	5854.14	6008.59	6130.91	6352.25	6793.75	-0.236906	0.00125439	-0.143742	0.120573	Protein with a role in endosome-to-vacuole sorting; rat catheter biofilm repressed
B9J08_000969	157344	164462	160670	50869.1	47904.6	59247.3	171937	173463	178487	61964	57781.5	62514.8	1.61779	1.24926e-83	1.53702	5.1504e-97	Putative sodium transporter; induced by ciclopirox olamine; alkaline induced by Rim101; repressed by high-level peroxide stress; induced in oral candidiasis clinical isolates; possibly essential gene; rat catheter and
B9J08_002173	75471	66521.8	57583.3	50945.8	59282.5	78096.8	71587.8	66765.7	70474	52126.3	64391.3	45529.1	0.0903473	0.536452	0.379588	0.00131776	Putative sodium transporter; induced by ciclopirox olamine; alkaline induced by Rim101; repressed by high-level peroxide stress; induced in oral candidiasis clinical isolates; possibly essential gene; rat catheter and
B9J08_003299	5999.01	5757.44	6231.63	3388.1	3485.07	3276.91	5469.65	5735.82	5851.08	3104.57	3674.48	3494.29	0.833119	1.5396e-29	0.745519	5.00745e-16	Regulated by Gcn4p; induced in response to amino acid starvation (3-aminotriazole treatment)
B9J08_002109	5445.8	4969.95	5296.38	1186.11	1345.89	1234.82	4152.66	4093.1	4164.71	1348.98	1176.34	1059.34	2.06705	1.58801e-131	1.80501	2.92556e-67	Endo-1,3-beta-glucanase; ortholog of S. cerevisiae Dse4 needed for cell separation; caspofungin, fluconazole repressed; repressed by alpha pheromone in SpiderM medium; flow model biofilm induced; rat catheter biofilm
B9J08_000274	190370	208576	197772	113967	104822	96491.3	184592	154846	156521	102829	93567.8	88507.2	0.928318	6.26488e-34	0.812719	4.00863e-17	Enolase; glycolysis and gluconeogenesis; major cell-surface antigen; binds host plasmin/plasminogen; immunoprotective; Hap43, phagocytosis induced; farnesol-repressed; flow model biofilm induced; Spider biofilm repres
B9J08_003872	4997.09	4776.2	4546.42	8893.98	8733.39	7917.35	5401.61	6369.44	6309.3	8143.01	9159.58	9188.82	-0.827197	8.16186e-27	-0.536523	4.38416e-08	Protein required for pre-rRNA processing and 40S ribosomal subunit synthesis; associated with U3 and U14 snoRNAs; transposon mutation affects filamentous growth; repressed by prostaglandins; Spider biofilm induced
B9J08_002120	1851.62	2116.23	1828.9	2677.18	2896.1	3010.27	2410.44	2636.17	2703.04	3518.45	3955.06	3620.25	-0.559387	2.6881e-09	-0.503262	1.15915e-07	Putative nucleolar protein; essential; heterozygous mutation confers resistance to 5-fluorocytosine (5-FC), 5-fluorouracil (5-FU), and tubercidin (7-deazaadenosine); Hap43-induced; Spider biofilm induced
B9J08_003649	11261.9	11713.6	11985.5	7126.97	7031.21	6748.73	10082.8	9879.77	10135.9	6824.04	6438.89	6498.33	0.749469	5.9957e-29	0.620643	3.94009e-16	Putative epsin; induced during the mating process; transcript is upregulated in an RHE model of oral candidiasis
B9J08_004923	2241.25	2252.48	2031.83	2108.44	2243.15	2194.72	2322.96	2463.1	2187.55	2236.78	2495.76	2235.58	0.00271511	0.977929	0.0148623	0.902885	Membrane-associated protein kinase localized in trans-Golgi network; interacts with Arl1p and Sys3p
B9J08_002679	13147.6	12697.4	13467.8	18202.4	17068.3	17735.2	14546.4	14943.8	15445	16399.7	15569.1	15286.6	-0.423258	2.04431e-10	-0.0588928	0.503598	Subunit of the NuA4 histone acetyltransferase complex
B9J08_005141	3319.28	4181.2	3345.21	5094.3	5126.17	5815.5	4785.64	4820.59	5548.17	6177.3	7269.48	7293.97	-0.557151	7.68968e-08	-0.438333	2.09948e-05	Protein with a predicted role in ribosomal large subunit biogenesis; mutation confers hypersensitivity to 5-fluorocytosine (5-FC), 5-fluorouracil (5-FU), and tubercidin (7-deazaadenosine); hyphal, macrophage repressed
B9J08_001608	1590.35	1603.73	1450.77	1708.08	1708.72	1676.15	1640.17	1684.76	1794.32	1479.06	1801.08	1770.71	-0.125214	0.186847	0.0335835	0.79434	Putative membrane protein required for the retention of lumenal endoplasmic reticulum proteins; rat catheter biofilm induced
B9J08_002484	5968.34	6244.93	5675.77	5261.74	5216.33	5557.13	7481.58	7726.64	8869.15	6499.31	6971.42	7452.55	0.165372	0.0319205	0.216974	0.0332686	Putative translation release factor 1, which interacts with stop codons and promotes release of nascent peptides from ribosomes; Hap43p-induced gene
B9J08_000261	1979.98	1968.73	2031.83	2387.19	1659.28	1975.89	2172.31	2279.27	2217.29	2379.59	1866.25	1711.8	-0.000929837	0.994337	0.176025	0.194848	Squalene epoxidase, epoxidation of squalene to 2,3(S)-oxidosqualene; ergosterol biosynthesis; allylamine antifungal drug target; NADH reducing cofactor but S. cerevisiae Erg1 uses NADPH; flow model biofilm induced; Sp
B9J08_003730	20946	19558.5	20528.8	12127.7	12001	12653.4	19080.6	18016.1	20034.9	15165.4	12589.3	12520	0.738324	1.50976e-28	0.517755	2.41935e-07	Acetyl-CoA acetyltransferase; role in ergosterol biosynthesis; soluble in hyphae; changes in protein abundance associated with azole resistance; fluconazole or ketoconazole induced; macrophage-downregulated protein; G
B9J08_005525	1752.79	1947.48	1787.31	1942.87	1774.89	1885.78	2025.3	1958.55	1984.87	1614.59	1726.36	1573.16	-0.0222721	0.828488	0.293767	0.00204219	have mevalonate kinase activity and role in ergosterol biosynthetic process, farnesyl diphosphate biosynthetic process, mevalonate pathway, isopentenyl diphosphate biosynthetic process, mevalonate pathway
B9J08_004500	2552.5	1947.48	2271.32	1059.83	1059.41	1324	2332.68	2342.83	2858.35	1497.25	1542.76	1665.59	0.983984	3.10163e-15	0.693419	5.50564e-10	3-hydroxy-3-methylglutaryl coenzyme A synthase; ergosterol biosynthesis; sumoylation target; Tn mutation affects filamentation; amphotericin B, caspofungin repressed; exponential, stationary growth phase expressed; Sp
B9J08_004943	2903.52	2441.22	2154.1	1004.64	976.517	1123.56	2992.39	2817.06	3358.42	1066.09	1181.11	1248.74	1.28037	8.00635e-28	1.40496	5.1303e-40	C-8 sterol isomerase; enzyme of ergosterol biosynthesis; converts fecosterol to episterol; mutant is hypersensitive to multiple drugs; ketoconazole-induced; flow model and Spider biofilm repressed
B9J08_003125	3137.52	3184.96	3139.76	2687.47	2802.31	2910.97	3000.9	3088.9	3520.34	2661.58	3068.03	2905.26	0.17909	0.026032	0.1686	0.120022	Putative farnesyl pyrophosphate synthetase involved in isoprenoid and sterol biosynthesis, based on similarity to S. cerevisiae Erg20p; likely to be essential for growth, based on an insertional mutagenesis strategy
B9J08_003026	9110.41	9322.4	8208	2882.97	2862.66	2763.85	10706	11008.2	13073.5	2545.14	3525.85	3313.96	1.65398	6.06652e-106	1.90481	2.2981e-54	C-14 sterol reductase, has a role in ergosterol biosynthesis; mutation confers increased sensitivity to dyclonine; rat catheter and Spider biofilm repressed
B9J08_000367	13766.7	13591.1	12793.5	7341.19	6549.86	6499.56	9949.12	11308.3	11490.7	10675.4	9092.02	6491.99	0.985537	8.13065e-40	0.331743	0.0293986	Putative C-4 methyl sterol oxidase; C4-demethylation of ergosterol biosynthesis intermediates, based on similarity to S. cerevisiae Erg25; fluconazole-induced; induced in azole-resistant strain; rat catheter and Spide
B9J08_005230	23069.1	23053.5	19490.2	25295.7	19769.6	20302.3	28379.7	29044.8	29733.5	24316.2	22002.4	24472.7	0.0134018	0.909203	0.313852	0.000129234	C-4 sterol methyl oxidase; role in ergosterol biosynthesis; Hap43-induced; ketoconazole-induced; amphotericin B, caspofungin repressed; possibly essential gene, disruptants not obtained by UAU1 method; Spider biofilm
B9J08_000920	4017.89	4291.2	4364.91	2115.92	2160.99	2232.41	3505.09	3664.82	3849.69	1740.12	2160.34	2334.36	0.96874	2.02253e-35	0.836164	2.69758e-13	C-3 sterol dehydrogenase, catalyzes the 2nd of 3 steps required to remove 2 C-4 methyl groups from an intermediate in ergosterol biosynthesis; amphotericin B, caspofungin repressed; Spider biofilm repressed
B9J08_004245	3832.73	3319.96	3081.78	4351.58	4249.99	4199.11	3418.83	3694.16	3738.44	4070.59	4145.02	4275.43	-0.314826	0.000742873	-0.188727	0.0337266	3-Keto sterol reductase of ergosterol biosynthesis; acts in C-4 sterol demethylation with Erg25p and Erg26p; possible drug target, essential for viability; functional homolog of S. cerevisiae Erg27p
B9J08_002817	339.652	274.997	375.612	345.17	327.929	411.912	281.865	299.209	413.056	351.117	414.899	341.636	-0.12274	0.524976	-0.141906	0.494095	have protein binding, bridging activity, role in ergosterol biosynthetic process and endoplasmic reticulum membrane localization
B9J08_002852	14423.3	14276.1	14674.1	6827.64	6997.04	7333.5	12411.8	12377.1	12875.2	6915.92	6420.61	6492.89	1.04318	3.11371e-55	0.939245	1.23213e-33	Protein similar to sterol C-24 reductase; shows Mob2p-dependent hyphal regulation; fluconazole-induced; caspofungin repressed; rat catheter biofilm repressed
B9J08_002349	27006.3	26046	27206.6	31419.9	29330.4	26666.7	22194.5	24016.9	23117.9	26042.7	24027.6	25452.3	-0.115222	0.153029	-0.109655	0.199741	double bond in the sterol side chain; transposon mutation affects filamentous growth
B9J08_005340	23991.5	24524.7	22685.4	6793.96	7354.05	6763.44	19145	18560.8	21727.9	7072.37	7342.61	8105.01	1.77488	9.65063e-144	1.41433	1.20666e-52	Delta(24)-sterol C-methyltransferase, converts zymosterol to fecosterol, ergosterol biosynthesis; mutation confers nystatin resistance; Hap43, GlcNAc-, fluconazole-induced; upregulated in azole-resistant strain; Spide
B9J08_005007	6582.89	6463.68	6462.29	4919.38	5169.07	4920.87	5370.02	5074.82	5412.69	4974.77	4384.26	4443.08	0.385709	2.44797e-08	0.213719	0.0223433	2,3-epoxysqualene-lanosterol cyclase (lanosterol synthase), conversion of 2,3-oxidosqualene to lanosterol in sterol biosynthesis; fluconazole-induced; possibly essential, disruptants not obtained by UAU1 method; rat c
B9J08_001389	4700.61	4834.95	5140.08	3696.78	3015.35	2843.85	4424.8	4774.64	4872.96	3317.42	3223.82	3185.28	0.627461	6.07868e-10	0.546944	1.86297e-10	Putative phosphomevalonate kinase; enzyme of the mevalonate pathway of isoprenoid biosynthesis; transcript regulated by Nrg1; possible drug target; not conserved in H. sapiens
B9J08_004587	11285.8	11143.6	12184.7	5939.92	6021.97	6160.29	11190.8	11724.9	12428	6543.88	6942.02	6801.9	0.941306	1.77492e-40	0.814922	6.3428e-24	Putative farnesyl-diphosphate farnesyl transferase (squalene synthase); sterol biosynthesis pathway; likely essential for growth; regulated by fluconazole, lovastatin; amphotericin B, caspofungin repressed; Spider bio
B9J08_001365	1600.57	1642.48	1331.03	1723.98	1593.11	1450.89	1815.12	1793.3	1623.59	2273.17	1854.33	1412.76	-0.0519782	0.67429	-0.070014	0.686299	Ortholog of S. cerevisiae Ero1; role in formation of disulfide bonds in the endoplasmic reticulum; fluconazole-induced; induced by Mnl1 under weak acid stress; Spider biofilm induced
B9J08_000243	5219.74	5842.44	5677.03	1675.34	1836.7	1986.92	4955.73	5110.02	5482.08	2063.95	2107.88	2009.94	1.61312	5.86229e-73	1.34451	1.4178e-55	Protein involved in ER to Golgi transport; rat catheter and Spider biofilm repressed
B9J08_000344	569.116	604.993	398.3	1242.24	1200.47	1038.97	821.298	697.177	837.128	1044.26	1140.58	1308.55	-1.13892	2.49659e-14	-0.555298	2.00816e-05	Predicted component of the mitochondrial intermembrane space (IMS), involved in protein import into mitochondrial intermembrane space
B9J08_000039	4513.17	4466.2	4536.33	2604.21	2268.6	2463.2	4404.15	4285.73	4442.28	2239.51	2417.86	2548.22	0.890064	8.75069e-29	0.879826	3.36219e-24	Component of COPII-coated vesicles; transcript induced upon filamentous growth; rat catheter biofilm repressed
B9J08_001394	3529.43	3266.21	3079.26	3261.81	2799.4	2906.37	3232.95	2749.6	2714.06	3400.2	2610.21	2401.42	0.147486	0.125687	0.0603946	0.695212	Putative SURF4 family member; plasma membrane-localized; flow model biofilm repressed
B9J08_005047	1081.43	1294.99	1145.74	940.098	1025.23	1151.15	1188.21	1004.21	1176.38	935.1	941.87	1073.84	0.183353	0.141856	0.204391	0.105381	Putative ER-derived vesicle protein; COPII-coated vesicle complex subunit; transcript induced by filamentous growth; Spider biofilm repressed
B9J08_003814	3396.52	3338.71	3448.57	4361.87	3994.05	4120.96	3946.12	3814.43	3830.96	4690.05	4389.03	4700.44	-0.284892	0.000195574	-0.235827	0.00517489	Subunit of the NuA4 histone acetyltransferase complex; member of MYST family; Spider biofilm induced
B9J08_003855	2552.5	2826.22	3379.25	1093.51	1049.23	967.257	2038.66	2762.31	2690.92	1099.74	1166.81	1571.34	1.50147	9.08662e-41	0.980624	7.85891e-11	Protein similar to S. cerevisiae Esc4; a protein that represses transposition; transposon mutation affects filamentation; rat catheter biofilm repressed
B9J08_003900	1256.37	1267.49	1489.84	656.666	650.042	620.626	1086.15	928.918	1064.03	583.982	571.48	476.659	1.06577	1.00343e-21	0.928013	1.24279e-12	Putative caspase-like cysteine protease; mutation confers increased sensitivity to nocodazole; periodic mRNA expression, peak at cell-cycle S/G2 phase; mRNA binds She3
B9J08_000025	2252.61	2112.48	1889.4	1747.37	1763.26	1846.25	2324.18	2044.6	2335.15	1671.9	1886.92	1932.01	0.231346	0.017609	0.301449	0.00473232	Prolyl isomerase (parvulin class); essential; involved in yeast-hyphal switching, Cph1p pathway; has inflexible linker between WW and isomerase domains, unlike human homolog; functional homolog of S. cerevisiae Ess1p
B9J08_000786	2298.05	2301.22	2544.83	3220.66	3139.69	2899.93	2824.73	2657.68	2787.86	3605.77	3193.61	3468.01	-0.366593	2.92151e-05	-0.298558	0.00134043	Telomerase subunit; allosteric activator of catalytic activity, but not required for catalytic activity; has TPR domain
B9J08_004008	579.34	703.742	591.147	750.208	591.872	668.437	529.713	654.154	571.67	755.903	671.628	727.675	-0.0925958	0.543447	-0.279987	0.0443091	Telomerase subunit; required for telomere maintenance in vivo; separable roles in telomerase activity and processivity; not required for catalytic activity in vitro; related to mammalian Tpp1p
B9J08_005027	18750.2	19712.3	20237.7	11790	11708	11549.2	18792.7	16938.6	17851.7	10860.1	11056	10727.5	0.751758	7.26147e-31	0.728468	2.86387e-21	Putative 2-enoyl thioester reductase; protein present in exponential and stationary growth phase yeast cultures; rat catheter biofilm repressed
B9J08_000054	1823.22	1778.73	1760.84	1303.04	1359.71	1592.48	1601.29	1759.08	1802.03	1196.16	1179.52	1331.2	0.341455	0.0011173	0.492636	3.54728e-06	GPI-anchored cell wall protein, similar to S. cerevisiae exo-1,3-beta-glucosidase Exg2p; predicted Kex2p substrate; induced during cell wall regeneration; possibly an essential gene, disruptants not obtained by UAU1 m
B9J08_001509	1316.58	1187.49	1237.75	1495.74	1895.59	1557.54	1422.69	1474.53	1408.8	1449.95	1941.76	2192.99	-0.396652	0.000618314	-0.360528	0.0113855	Putative U1 snRNP complex compotent; decreased transcription is observed upon fluphenazine treatment
B9J08_002051	1731.2	1698.73	1820.08	520.094	341.017	492.823	1151.76	1201.73	1071.74	429.345	443.513	475.753	1.96692	6.492e-45	1.35896	5.65476e-32	Putative exodeoxyribonuclease; cell-cycle regulated periodic mRNA expression
B9J08_004869	2956.91	2998.72	3185.14	2723.95	2911.37	2395.16	3113.88	2734.93	2541.12	3369.27	2906.68	2968.7	0.194097	0.0460584	-0.127206	0.27858	Predicted subunit of the exocyst complex, involved in exocytosis; localizes to a crescent on the surface of the hyphal tip
B9J08_005402	7214.49	7239.92	7681.14	6209.33	5849.65	5627.01	6956.73	6802.61	6550.52	5815.26	5798.26	5545.92	0.331694	8.33894e-06	0.256647	0.00137903	Predicted subunit of the exocyst complex, involved in exocytosis; localizes to a crescent on the surface of the hyphal tip
B9J08_004059	18384.4	14713.6	17910.9	30042	30584	30051.2	12663.3	10159.4	9829.64	27499.9	20036	21791.3	-0.822034	1.15428e-20	-1.0739	4.58253e-17	Putative acyl CoA synthetase; expression regulated upon white-opaque switch; rat catheter biofilm induced; Spider biofilm induced
B9J08_002781	1003.05	771.241	777.693	2796.91	2564.54	2681.1	487.19	514.327	467.029	2125.81	2035.55	1951.04	-1.64681	2.07862e-49	-2.04297	9.59627e-85	Predicted acyl CoA synthetase; upregulated upon phagocytosis; transcript regulated by Nrg1 and Mig1
B9J08_004931	27665.2	26984.7	31968.6	10561.8	10741.7	12584.5	31100	27011.9	28660.6	12010.8	11738	12202.8	1.36161	1.18688e-48	1.28466	1.65463e-57	Predicted acyl CoA synthetase
B9J08_002763	148388	144055	146326	164281	165319	153304	143462	130083	129512	151279	137643	129127	-0.130504	0.0488718	-0.0395587	0.702788	Predicted acyl CoA synthase
B9J08_002181	5349.24	5161.19	5094.71	9506.69	9149.3	7616.69	5359.09	4285.73	4922.53	7951.08	6341.13	6843.59	-0.743579	1.36184e-16	-0.524132	5.06729e-06	Phosphatidylinositol 3-phosphate 5-kinase; required for hyphal growth on solid media, and for wild-type vacuolar morphology and acidification; not required for wild-type virulence in mouse systemic infection or for ad
B9J08_002914	1525.6	1446.23	1454.55	1814.72	1565.48	1586.96	1135.97	1392.4	1125.72	1389.01	1298.75	1120.06	-0.157602	0.122982	-0.0452294	0.76465	have ATP binding, FMN adenylyltransferase activity, magnesium ion binding activity, role in FAD biosynthetic process and cytosol, nucleus localization
B9J08_004590	8816.19	10599.9	11748.6	8534.78	7748.88	7575.31	13728.8	17162.5	16020	17766.9	14391.1	8206.51	0.393445	0.00014648	0.22958	0.560156	Delta-12 fatty acid desaturase, involved in production of linoleic acid, which is a major component of membranes
B9J08_004149	45.4384	78.7491	27.7297	25.2564	24.7219	20.2278	81.4008	55.7351	40.7549	25.4696	23.05	13.5929	1.11847	0.0252825	1.5247	0.000868244	Omega-3 fatty acid desaturase; production of alpha-linolenic acid, a major component of membranes; caspofungin induced; Plc1-regulated; colony morphology-related gene regulation by Ssn6; Spider biofilm induced, flow m
B9J08_005085	951.935	886.24	845.757	1074.8	1149.57	1176.89	980.454	1043.32	1223.75	1108.84	1468.04	1848.64	-0.334005	0.00188536	-0.431159	0.0107855	eIF4A subfamily of DEAD-box ATP-dependent RNA helicases; predicted nucleolar protein required for maturation of 18S rRNA; Spider biofilm induced
B9J08_001296	105907	110159	112604	51986	41904.4	40602.7	115955	117293	107093	40282.1	35103.5	42468	1.29739	2.56462e-46	1.54353	1.56578e-65	Beta subunit of fatty-acid synthase; multifunctional enzyme; Hap43, fluconazole-induced; amphotericin B, caspofungin repressed; macrophage/pseudohyphal-induced; flow model and Spider biofilm repressed
B9J08_002420	213366	216765	220763	65721.8	49403.2	50926.3	221478	216717	201662	52231.9	43952.3	51288.9	1.97915	4.95674e-93	2.13064	2.37487e-126	Alpha subunit of fatty-acid synthase; required for virulence in mouse systemic infection and rat oropharyngeal infection models; regulated by Efg1; fluconazole-induced; amphotericin B repressed; flow model and Spider
B9J08_001861	4823.29	3722.46	4392.64	6923.99	6257.56	7603.82	3494.16	3108.45	2892.5	6277.36	6473.86	6118.63	-0.675771	1.98481e-10	-0.977892	3.06114e-26	Predicted enzyme of sphingolipid biosynthesis; upregulated in biofilm
B9J08_005239	158643	168447	150474	113587	96571.2	100205	142387	125859	123643	98810.4	89425.1	91697	0.629543	1.80482e-15	0.498527	1.14536e-08	Fructose-bisphosphate aldolase; glycolytic enzyme; antigenic in murine/human infection; regulated by yeast-hypha switch; induced by Efg1, Gcn4, Hog1, fluconazole; phagocytosis-repressed; flow model biofilm induced; Sp
B9J08_005163	16552.1	18257.3	21422.5	9286.86	7435.49	8160.08	10527.4	10846.8	8777.72	9819.46	7633.51	7830.44	1.18471	9.72911e-30	0.2669	0.0311268	Fructose-1,6-bisphosphatase; key gluconeogenesis enzyme; regulated by Efg1, Ssn6; induced by phagocytosis; effects switch from glycolysis to gluconeogenesis in macrophage; rat flow model biofilm induced; overlaps orf1
B9J08_005397	721.335	634.993	553.334	1688.44	1538.58	1858.2	841.952	756.823	709.355	1445.4	1419.56	1673.74	-1.404	1.28944e-30	-0.962472	2.18631e-16	in a clinical isolate; hyphal downregulated; gene has intron
B9J08_001232	16555.5	17206.1	14622.4	17076.1	14548.1	12140.4	9019.7	7069.55	6052.65	11475.9	8080.21	5902.96	0.152824	0.191323	-0.19005	0.60724	Transcription factor; repressor of fluconazole/ketoconazole/brefeldin A resistance; Tn mutation enhances filamentation; partially rescues S. cerevisiae pdr1 pdr3 fluconazole sensitivity; rat catheter biofilm induced/S
B9J08_004822	8028.97	7677.42	8156.32	6330	6762.18	6391.99	9099.88	9059.39	8740.27	7494.44	7054.09	6984.05	0.299967	3.16851e-05	0.334576	2.59287e-05	bZIP transcription factor; ortholog of S. cerevisiae Yap3; partially complements fluconazole sensitivity of S. cerevisiae pdr1 pdr3; Hap43-induced; required for yeast cell adherence to silicone substrate; flow model b
B9J08_003017	899.681	643.743	601.231	7904.31	7009.4	10568.1	667.001	624.819	566.163	8073.88	6350.66	6948.71	-3.56313	3.15342e-41	-3.51148	9.296e-215	Purine-cytosine permease of pyrimidine salvage; mutation associated with resistance to flucytosine in clinical isolates; transposon mutation affects filamentation; farnesol-upregulated in biofilm
B9J08_002402	1078.03	1243.74	1430.6	876.49	862.36	878.99	788.494	858.515	785.358	856.871	897.359	839.137	0.526779	1.41248e-05	-0.0782254	0.537696	High affinity, high capacity, hypoxanthine-adenine-guanine-cytosine/H+ symporter; similar to S. cerevisiae Fcy2; mutation confers resistance to 5-fluorocytosine (5-FC); flow model biofilm induced
B9J08_002435	1053.04	1089.99	693.243	5994.18	5571.89	5590.23	1766.52	1718.99	1936.41	8597.82	6991.29	4067.91	-2.58882	2.69436e-89	-1.8456	2.72567e-09	High affinity, high capacity, hypoxanthine-adenine-guanine-cytosine/H+ symporter; similar to S. cerevisiae Fcy2; mutation confers resistance to 5-fluorocytosine (5-FC); flow model biofilm induced
B9J08_001737	5678.67	5753.69	5572.42	3451.7	3760.64	3772.49	6984.68	6844.66	7291.82	3823.17	4319.09	4343.4	0.637633	1.51722e-17	0.772412	4.06108e-19	Putative transporter; Gcn4p-regulated; more similar to S. cerevisiae Tpn1p, which is a vitamin B6 transporter, than to purine-cytosine permeases
B9J08_004513	6137.6	6131.18	5281.25	2560.25	2877.2	2874.19	5023.77	4425.56	4255.03	2684.32	2800.17	2438.57	1.08525	6.57994e-34	0.803358	4.95991e-16	Putative transporter; more similar to S. cerevisiae Tpn1, which is a vitamin B6 transporter, than to purine-cytosine permeases; transcription is regulated by Nrg1; Spider biofilm induced
B9J08_002688	57420.5	56784.4	59940.3	99174.3	100697	95439.4	54697.7	44698.5	46408.8	98493.8	87457.9	82756.5	-0.75416	3.1191e-33	-0.869118	1.39212e-17	Formate dehydrogenase; oxidizes formate to CO2; Mig1 regulated; induced by macrophages; fluconazole-repressed; repressed by Efg1 in yeast, not hyphal conditions; stationary phase enriched; rat catheter and Spider biof
B9J08_002769	12934	13613.6	12953.6	9541.3	11633.1	14675.3	12996.2	11490.2	12726.5	6868.62	7477.73	6706.75	0.146722	0.262073	0.835277	7.74734e-22	Glutathione-dependent formaldehyde dehydrogenase; glycine catabolism; repressed by Efg1 in yeast, not hyphal growth conditions; induced by Mnl1 under weak acid stress; Spider biofilm repressed
B9J08_003942	2888.75	2488.72	2722.56	1216.98	1193.2	1483.99	2309.6	2574.57	2527.91	1979.35	1635.75	1540.53	1.06492	8.00843e-23	0.537556	4.96695e-06	Putative fatty acid elongase; predicted role in sphingolipid biosynthesis; possibly an essential gene, disruptants not obtained by UAU1 method; Spider and flow model biofilm induced
B9J08_000511	4579.06	4566.2	3648.98	4317.9	4299.44	4019.82	4950.87	5208.78	5584.52	4745.54	4850.83	4989.51	0.025326	0.819344	0.124446	0.178479	Putative protein with a predicted role in the elongation of fatty acids; amphotericin B, caspofungin repressed
B9J08_004753	830.387	868.74	781.474	3746.36	3397.09	3565.61	991.389	1022.79	997.944	4279.81	3393.91	3003.13	-2.10205	1.20229e-125	-1.81243	8.5734e-46	Putative ubiquinone reductase; transcriptionally induced by interaction with macrophage; alkaline downregulated; repressed by nitric oxide; clade-associated gene expression; Hap43p-repressed gene
B9J08_000517	52249.7	51355.7	43021.4	28099.1	27661.7	26065.4	48897.6	47605.6	44812.8	31216.7	27296.7	26853.3	0.849003	2.18866e-24	0.740349	4.89208e-17	Putative multicopper oxidase; ketoconazole/caspofungin/amphotericin B repressed; Sef1/Sfu1/Hap43 regulated; reports differ if functional homolog of ScFet3; rat catheter and Spider biofilm induced
B9J08_002997	23373.5	23927.2	24576.1	10168	9046.05	9077.69	22308.7	22044.7	20536.1	9149.97	8914.78	7854	1.35322	3.80044e-80	1.33725	7.21652e-53	Putative multicopper ferro-O2-oxidoreductase; repressed in core caspofungin response; fails to complement S. cerevisiae fet3 iron-related phenotypes; rat catheter and Spider biofilm induced
B9J08_002717	1435.85	1397.48	1450.77	1915.74	2019.93	2263.68	1579.42	1576.23	1629.09	1720.11	2040.32	2127.75	-0.525567	6.91261e-08	-0.285271	0.0100628	Putative asparaginase; lacks ortholog in S. cerevisiae; transposon mutation affects filamentous growth; Spider biofilm induced
B9J08_005292	1605.11	1432.48	1815.04	8620.84	7958.28	6921.59	1860.07	1769.83	1614.78	8577.81	6601.03	6626.1	-2.26756	4.89761e-104	-2.04304	3.36947e-69	Protein lacking an ortholog in S. cerevisiae; transposon mutation affects filamentous growth; flow model biofilm induced
B9J08_003706	6647.64	6718.68	7626.94	4751.94	4434.68	4641.36	6543.65	6173.88	5632.99	3834.09	3547.31	3961.89	0.610363	7.43066e-14	0.70744	1.22941e-14	Protein encoded in retrotransposon Zorro3 with similarity to retroviral endonuclease-reverse transcriptase proteins; lacks an ortholog in S. cerevisiae; transposon mutation affects filamentous growth
B9J08_004248	6852.12	6886.17	7700.04	5074.66	4506.67	4805.02	6756.27	6462.33	5955.72	4216.14	3853.32	4143.13	0.583689	1.37714e-12	0.664231	3.81525e-14	Protein encoded in retrotransposon Zorro3 with similarity to retroviral endonuclease-reverse transcriptase proteins; lacks an ortholog in S. cerevisiae; transposon mutation affects filamentous growth
B9J08_001289	1442.67	1257.49	1120.53	1842.78	1765.44	1966.69	1411.76	1644.67	1522.25	1989.36	2073.7	1719.05	-0.536701	1.207e-06	-0.322489	0.00538817	Putative transcription factor with zinc finger DNA-binding motif; lacks an ortholog in S. cerevisiae; transposon mutation affects filamentous growth; caspofungin induced; mutation causes marginal increase in caspofung
B9J08_000333	1218.89	1171.24	1002.05	1448.03	1458.59	1645.81	1224.66	1148.92	1182.99	1372.63	1501.43	1661.06	-0.416446	0.000189323	-0.336969	0.00242523	Protein lacking an ortholog in S. cerevisiae; transposon mutation affects filamentous growth; fluconazole-downregulated
B9J08_004962	38197.8	39837.1	35530.6	22660.6	23893.8	21834.1	30792.6	25172.7	24026.7	18015.2	18273.1	15436.1	0.739131	5.12578e-25	0.641853	5.56652e-09	Putative phosphatidylinositol-specific phospholipase C (PI-PLC); predicted type 2 membrane protein; no S. cerevisiae ortholog; role in, and regulated by, filamentation, Hap43p; almost identical to orf19.5797
B9J08_003739	3398.79	3093.72	3055.31	3682.75	3374.55	3142.67	2796.79	2698.75	2470.63	3571.21	2866.14	2952.39	-0.0871195	0.365517	-0.22413	0.0534306	Protein lacking an ortholog in S. cerevisiae; transposon mutation affects filamentous growth; rat catheter biofilm repressed
B9J08_004184	1752.79	1902.48	1850.33	1891.42	1610.56	2068.75	1608.58	1542	1477.09	1693.73	1847.97	1827.8	-0.00869493	0.944123	-0.201123	0.0450145	SUMO E3 ligase for Wor1, involved in CO2-mediated white-opaque phenotypic switching; mutations affect filamentous growth; lacks an ortholog in S. cerevisiae
B9J08_000454	1950.44	1819.98	1784.79	2042.02	1979.94	2271.95	1976.7	1906.73	1965.05	1989.36	2157.95	2027.16	-0.171971	0.079217	-0.0648337	0.52686	Protein similar to S. cerevisiae Swa2p; induced upon adherence to polystyrene; transposon mutation affects filamentous growth; Hap43p-repressed gene
B9J08_002754	6906.64	6789.93	7294.18	5148.56	4948.75	5311.64	5705.35	5869.78	5367.53	4982.04	4631.45	4236.46	0.453872	5.40994e-10	0.304137	0.00146562	Protein lacking an ortholog in S. cerevisiae; transposon mutation affects filamentous growth
B9J08_005296	870.146	1052.49	956.676	745.531	642.771	756.704	909.988	801.803	877.882	606.723	639.835	681.459	0.433146	0.000500419	0.438688	0.000301784	Protein lacking an ortholog in S. cerevisiae; transposon mutation affects filamentous growth
B9J08_000824	2421.87	2008.73	2312.91	384.458	365.739	295.142	1445.78	1490.18	1371.35	400.237	309.982	246.485	2.69686	8.74666e-110	2.18386	1.64072e-45	Putative GPI-anchored adhesin-like protein; transposon mutation affects filamentous growth; Spider biofilm repressed
B9J08_005389	2378.7	2286.22	2326.78	2016.77	2078.1	2260.92	2235.48	2393.67	2334.04	2196.76	2365.4	2035.32	0.145274	0.110542	0.0916264	0.396263	Protein lacking an ortholog in S. cerevisiae; transposon mutation affects filamentous growth
B9J08_000807	4226.91	4157.45	4395.16	3993.31	4351.06	4466.67	4191.53	4005.1	4154.8	3684.91	4496.33	3848.61	0.00380109	0.966593	0.0516775	0.647086	Protein lacking an ortholog in S. cerevisiae; transposon mutation affects filamentous growth; Spider biofilm repressed
B9J08_000062	2819.45	2722.47	2917.92	3394.64	3625.4	3705.37	3247.53	3292.28	3388.16	4274.35	4381.08	4028.95	-0.334881	4.10892e-05	-0.339758	7.48082e-05	Fork-head transcription factor; forms a heterodimer with Ifh1 that is tethered to promoters by Tbf1; positively regulates rRNA and ribosomal protein gene transcription
B9J08_005405	28.399	27.4997	22.688	27.1272	52.3524	14.7111	55.8871	57.6907	46.2623	40.9334	30.9982	38.9664	-0.262981	0.672883	0.543727	0.172801	S. cerevisiae Fig1 ortholog; an integral membrane protein required for mating; role in thigmotropism; transcript is opaque-specific and a-specific; activated by Cph1 or alpha pheromone
B9J08_002860	5248.14	5299.94	5789.21	3073.79	3157.14	3146.34	4029.95	4209.46	4368.48	3170.06	2888.4	2258.24	0.808479	3.99416e-26	0.613546	6.46572e-07	Forkhead transcription factor; morphogenesis regulator; required for wild-type hyphal transcription, cell separation, and for virulence in cell culture; mutant lacks true hyphae, is constitutively pseudohyphal; upregu
B9J08_002617	17011	16676.1	18373.5	11779.8	11889.8	11738.6	16461.2	15546.2	15153.1	11098.4	10296.2	10269.9	0.56388	3.1491e-16	0.588045	2.1034e-13	Protein involved in heme uptake; putative FAD transporter, similar to S. cerevisiae Flc1; regulated by iron; macrophage-induced; mutant defective in filamentous growth; Spider biofilm induced
B9J08_000473	15622.9	14611.1	14512.7	11047.3	12693.3	13366	13663.2	12913.9	13543.8	10346.1	10910.6	9787.82	0.277332	0.0015121	0.383571	2.59672e-06	Protein involved in heme uptake; putative FAD transporter, similar to S. cerevisiae Flc2p
B9J08_000402	5819.53	5309.94	6420.69	5286.07	4708.08	5008.22	5033.49	4865.57	5032.68	5194.9	4268.22	4630.66	0.234598	0.0114049	0.0967895	0.364731	Transcription factor; required for hyphal formation and CO2 induced white-opaque switching; regulates hyphal gene expression; required for virulence in mouse systemic infection; binds Efg1p; binds Mss11p via LisH moti
B9J08_002795	7380.34	7724.91	8132.37	9982.82	9842.97	8643.71	7520.46	7103.78	6454.69	11383.1	9777.16	8610.67	-0.285133	0.00058567	-0.485337	1.94107e-05	of transporters; involved in histatin 5 efflux; fungal-specific (no human/murine homolog)
B9J08_005383	6644.23	7611.17	7314.35	9171.81	9286	8610.61	4950.87	4714.99	4351.96	8185.76	6800.54	6541.83	-0.320119	4.93334e-05	-0.606063	1.35459e-08	Putative mitochondrial protein; mRNA binds She3
B9J08_005148	3332.91	3234.96	3522.94	560.317	594.781	571.895	2642.49	2164.87	2403.44	391.141	478.486	399.632	2.5534	5.91808e-183	2.51784	8.40172e-98	Predicted membrane protein induced during mating; mutation confers hypersensitivity to toxic ergosterol analog, to amphotericin B; alkaline repressed; repressed by alpha pheromone in SpiderM medium; rat catheter, Spid
B9J08_003441	12768.2	10949.9	10775.5	14520.5	12632.2	14107.1	17540.1	18164.7	16752.5	12744.8	12487.5	12417.6	-0.250457	0.00576395	0.492121	7.44948e-11	Has domain(s) with predicted ATP binding, protein kinase activity, protein tyrosine kinase activity and role in protein phosphorylation
B9J08_003353	856.514	811.241	911.3	1063.57	896.534	867.957	850.456	781.269	831.62	919.636	871.925	917.976	-0.124208	0.333869	-0.124192	0.303091	Putative methionyl-tRNA transformylase; induced upon adherence to polystyrene
B9J08_001330	2099.26	2193.73	2019.23	3043.86	3186.95	2855.8	2267.07	2290.03	2112.65	3382.91	3026.7	2797.43	-0.51835	8.58614e-10	-0.451798	1.24996e-05	Putative dihydroneopterin aldolase (dihydro-6-hydroxymethylpterin pyrophosphokinase); fungal-specific (no human or murine homolog)
B9J08_002847	96077.3	91372.7	109038	89072.7	85594.6	86645.8	91702.3	74110	75311.7	88285.1	79835.6	76541.8	0.190225	0.0204148	-0.00812865	0.949563	3-hydroxyacyl-CoA epimerase; fatty acid beta-oxidation; induced by phagocytosis; regulated by Mig1, by white-opaque switch, by DNA methylation; transcriptional activation by oleate requires Ctf1; rat catheter and Spid
B9J08_005496	6156.91	6502.43	5948.03	4791.23	5163.25	4322.32	6497.49	6221.79	6352.26	4515.4	4830.16	4834.55	0.389463	6.26508e-06	0.44125	2.68779e-08	Formamidopyrimidine DNA glycosylase, involved in repair of gamma-irradiated DNA; Hap43p-repressed gene
B9J08_000782	8178.92	9309.9	9401.64	12140.8	13184.8	14607.2	11401	10711.9	11855.3	14381.3	17417	18602.4	-0.563225	5.61628e-10	-0.55495	9.52297e-08	Ortholog(s) have ferric-chelate reductase activity, role in copper ion import, iron ion transport and plasma membrane localization
B9J08_000701	996.238	1104.99	1126.84	827.848	764.926	778.771	760.551	769.535	784.256	696.777	774.161	755.767	0.452681	3.02685e-05	0.0694487	0.595482	Major cell-surface ferric reductase under low-iron conditions; 7 transmembrane regions and a secretion signal predicted; Tup1, Rim101, Ssn6, Hog1, caspofungin repressed; ciclopirox olamine induced; rat catheter biofil
B9J08_000168	31052.6	33198.4	35302.5	2953.12	2533.27	2488.02	29437.9	32716.5	30950.6	2840.77	2671.41	2540.97	3.6505	0	3.54494	0	Ferric reductase; alkaline induced; ciclopirox olamine; Hap43-induced
B9J08_004468	10613.3	11784.9	11540.6	2452.67	2276.6	2141.39	10772.8	11242.8	9912.25	2777.1	2386.07	2313.52	2.31231	1.39971e-187	2.10769	3.70028e-104	Ferric reductase; alkaline-induced by Rim101; iron-chelation-induced by CCAAT-binding factor; fluconazole-repressed; ciclopirox-, hypoxia-, Hap43-induced; colony morphology-related regulation by Ssn6; Spider and flow
B9J08_002831	174205	156528	177473	89477.7	85452.1	94359.1	155446	112414	125397	77469.5	71023.3	77228.7	0.924071	1.28027e-34	0.813981	3.62391e-13	Putative ammonium transporter; upregulated in the presence of human neutrophils; fluconazole-downregulated; repressed by nitric oxide; Spider biofilm induced; rat catheter biofilm repressed
B9J08_002951	4145.12	2641.22	2880.11	25169.4	22361	19917	5593.57	4662.19	4130.56	23841.4	23388.6	34092.9	-2.79443	2.10048e-33	-2.48548	1.5633e-70	Putative ammonia transport protein; regulated by Nrg1 and Tup1; regulated by Ssn6; induced by human neutrophils
B9J08_001176	8394.75	8917.4	8306.31	6835.12	6629.12	6593.35	7866.72	8501.06	8666.47	6874.07	6721.05	6527.33	0.360666	1.41464e-07	0.329059	8.86787e-05	Phenylalanyl-tRNA synthetase; possible role in early cell wall biosynthesis; downregulated by phagocytosis by macrophages; possibly essential gene, disruptants not obtained by UAU1 method; protein present in exponenti
B9J08_000975	6472.7	7296.17	6714.38	6346.83	6071.42	5731.83	7824.2	7823.44	8068.37	6883.17	7676.44	7073.76	0.182088	0.0245972	0.146443	0.0898997	Putative tRNA-Phe synthetase; downregulated upon phagocytosis by murine macrophage; protein present in exponential and stationary growth phase yeast cultures; Spider biofilm repressed
B9J08_000170	5799.08	4894.95	4547.68	1776.36	1628.01	1470.19	4577.88	4030.52	4337.64	1799.25	1707.29	1678.27	1.65275	9.08978e-56	1.33338	1.59354e-49	Protein similar to S. cerevisiae Fth1p, a high affinity iron transporter for intravacuolar stores of iron; repressed by Sfu1p, amphotericin B, caspofungin; induced by alkaline pH, ciclopirox olamine; regulated by Sef1
B9J08_002464	6530.64	6051.18	6208.94	6970.76	6357.18	6274.3	6752.62	6521	6446.98	8216.69	7746.38	6135.85	-0.052881	0.528759	-0.15122	0.20907	Putative iron transporter; similar to S. cerevisiae Fth1p
B9J08_003002	24.9911	49.9994	34.0319	53.319	63.2591	53.3279	41.3079	52.8016	60.5816	49.12	46.0999	36.2478	-0.638929	0.134305	0.250589	0.549209	High-affinity iron permease; required for mouse virulence, low-iron growth; iron, amphotericin B, caspofungin, ciclopirox, Hog1p, Sef1p, Sfu1p, and Hap43p regulated; complements S. cerevisiae ftr1 iron transport; Hap4
B9J08_002108	111.324	74.9992	85.7101	3157.98	3473.43	3696.17	104.485	101.692	98.032	2462.37	1921.1	1604.87	-5.23239	7.08778e-302	-4.28664	5.88055e-139	High-affinity iron permease; probably interacts with ferrous oxidase; regulated by iron level, ciclopirox olamine, amphotericin B, caspofungin; complements S. cerevisiae ftr1 iron transport defect; Hap43-repressed; Sp
B9J08_001207	32407.8	35920.9	36667.5	14557	13219.7	13293.3	26780.9	25242.1	25201.9	15450.1	13830.8	14178.3	1.36214	2.36635e-73	0.842755	1.47818e-25	Putative fumarate hydratase; enzyme of citric acid cycle; fluconazole, Efg1 repressed; induced in high iron; protein present in exponential and stationary growth phase
B9J08_004230	21795.7	22196	21224.6	27746.5	27438.4	27575.1	22234.6	24716.1	23723.8	28676.1	28139.2	31188.5	-0.336093	3.68786e-08	-0.302304	0.000386557	Functional homolog of S. cerevisiae Fun12 translation initiation factor eIF5B; genes encoding ribosomal subunits, translation factors, and tRNA synthetases are downregulated upon phagocytosis by murine macrophage
B9J08_002896	5164.08	5328.69	5083.36	6182.2	5672.23	5688.61	5168.34	4702.28	4996.33	6324.66	5480.33	4903.42	-0.163657	0.0299647	-0.15548	0.177072	Putative PAS kinase involved in cell wall damage response; similar to S. cerevisiae Psk1p, a putative serine/threonine protein kinase; induced by Mnl1 under weak acid stress; rat catheter and Spider biofilm induced
B9J08_004076	1291.59	1034.99	916.342	2025.19	1718.18	2160.7	1402.04	1565.47	1514.54	2239.51	2470.32	2444.01	-0.855602	1.03404e-10	-0.659922	1.24706e-11	Uracil phosphoribosyltransferase; predicted tetrameric enzyme of pyrimidine salvage; mutations associated with flucytosine resistance in clade I clinical isolates; flucytosine, macrophage-induced protein; levels decre
B9J08_005262	13.6315	24.9997	32.7715	18.7084	18.905	25.7445	24.2987	11.7337	11.0148	20.9215	11.1276	23.5611	0.177355	0.781664	-0.234693	0.754909	Membrane protein required for mating; ortholog of S. cerevisiae Fus1; transcript induced by Cph1 in cells homozygous for the MTLa locus; alpha factor induced
B9J08_002927	980.334	916.24	786.516	1158.99	1090.67	1301.94	1021.76	1249.64	1200.62	966.937	1302.72	1395.54	-0.396025	0.00125321	-0.0627848	0.709194	Protein with a predicted role maturation of 18S rRNA; rat catheter biofilm induced
B9J08_000299	3006.89	2817.47	2800.7	4247.75	5097.81	4999.03	3927.89	3472.2	3868.41	4316.19	4244.37	3892.11	-0.726741	2.83697e-15	-0.131013	0.190819	Mitochondrial biogenesis protein; rat catheter and Spider biofilm induced
B9J08_000300	1911.82	2064.98	2080.99	3835.23	3514.15	3330.23	2336.32	2374.12	2314.22	3048.17	2817.66	2765.71	-0.810238	1.11527e-20	-0.283514	0.00201876	Mitochondrial biogenesis protein; rat catheter and Spider biofilm induced
B9J08_003291	24341.4	26277.2	29326.7	29862.4	23628.4	25989.1	24244.1	26474.2	26214.2	24837.4	20233.1	21236.7	0.016727	0.882125	0.227939	0.0256775	Putative regulatory subunit of ser/thr phosphoprotein phosphatase 1; fluconazole-induced; caspofungin repressed; transcript induced by Mnl1 under weak acid stress; regulated by Nrg1, Tup1; Spider and flow model biofil
B9J08_001591	30489.2	31408.4	32227	18581.2	19516.5	17744.4	25248.8	24158.7	23778.8	16345.1	14531.8	13480.6	0.760861	2.19091e-29	0.73556	1.02578e-15	Putative glutamate decarboxylase; alkaline, macrophage-downregulated gene; amphotericin B induced; induced by Mnl1 under weak acid stress; stationary phase enriched protein; rat catheter biofilm repressed
B9J08_003585	7254.25	6577.43	6105.58	5347.8	5734.76	7183.63	6321.32	6143.57	6999.93	5411.39	7325.92	6995.83	0.133476	0.262436	-0.00527993	0.971874	Zn(II)2Cys6 transcription factor; involved in control of glycolysis; ortholog of S. cerevisiae Gal4, but not involved in regulation of galactose utilization genes; caspofungin repressed; Spider biofilm repressed
B9J08_001672	1586.94	1668.73	1078.94	503.257	442.814	445.931	1402.04	1291.68	1506.83	570.338	381.517	445.848	1.6469	1.36335e-27	1.60183	2.49707e-27	Amino acid permease; antigenic in human/mouse; 10-12 transmembrane regions; regulated by nitrogen source; alkaline, GlcNAc, phagocytosis induced; WT virulence in mice; Spider and flow model biofilm induced
B9J08_005289	18206	12194.9	14684.2	105738	88206.4	150285	9898.09	7198.62	7107.87	105789	90991	95073.5	-2.92527	1.89966e-23	-3.57952	1.20685e-195	General broad specificity amino acid permease; ketoconazole, flucytosine repressed; Ssy1-dependent histidine induction; regulated by Nrg1, Tup1; colony morphology-related gene regulation by Ssn6; Spider and flow model
B9J08_001673	502.095	446.245	533.167	9810.7	7157	9151.25	468.966	553.439	720.37	8673.32	7652.59	9429.87	-4.13143	5.35858e-270	-3.86986	5.10735e-180	General broad specificity amino acid permease; ketoconazole, flucytosine repressed; Ssy1-dependent histidine induction; regulated by Nrg1, Tup1; colony morphology-related gene regulation by Ssn6; Spider and flow model
B9J08_005564	3474.9	2877.47	2541.05	7503.01	6991.22	11981.3	3437.06	3177.88	3168.97	7192.44	6216.34	7230.54	-1.56709	2.06189e-07	-1.06358	2.03576e-30	General broad specificity amino acid permease; ketoconazole, flucytosine repressed; Ssy1-dependent histidine induction; regulated by Nrg1, Tup1; colony morphology-related gene regulation by Ssn6; Spider and flow model
B9J08_002280	9642.04	9707.39	9549.11	4820.23	4253.63	4259.79	9630.81	8275.19	8770.01	4674.59	4172.04	4047.07	1.12408	1.93468e-51	1.06194	4.94873e-29	High-affinity S-adenosylmethionine permease; required for SAM-induced morphogenesis; hyphal induced; regulated by Hap43, Gcn2 and Gcn4; colony morphology-related gene regulation by Ssnp
B9J08_003213	729.287	681.242	536.948	745.531	768.562	679.471	577.095	558.328	666.398	1045.16	960.945	702.302	-0.163893	0.26596	-0.575014	0.00040717	General amino acid permease; fungal-specific (no human or murine homolog)
B9J08_000449	3869.08	4116.2	3159.93	1560.28	1268.82	1428.82	4044.53	4467.6	5116.39	2028.47	1930.63	1226.99	1.39663	8.90272e-36	1.40727	7.08988e-19	Broad-specificity amino acid permease; Plc1, Gcn4 regulated; rat catheter biofilm induced
B9J08_001573	1544.91	1626.23	1595.72	3753.85	3244.39	3788.12	2171.09	2680.17	2513.59	4413.52	4300.01	4252.78	-1.17007	1.46523e-38	-0.801352	1.12396e-15	Putative H/ACA snoRNP pseudouridylase complex protein; mutation confers hypersensitivity to tubercidin (7-deazaadenosine); macrophage/pseudohyphal-induced; Spider biofilm repressed
B9J08_002524	1051.9	1179.99	1273.05	1829.68	1784.34	1869.23	1201.57	946.518	1034.29	1945.7	1561.83	1749.86	-0.638408	2.25234e-10	-0.712057	1.84285e-08	GATA-type transcription factor; regulator of nitrogen utilization; required for nitrogen catabolite repression and utilization of isoleucine, tyrosine and tryptophan N sources; required for virulence in a mouse system
B9J08_000226	5582.11	6206.18	6051.38	5273.9	4958.93	5068.91	6824.3	7286.63	6744.38	6331.93	6332.38	6322.53	0.229115	0.00297408	0.14928	0.071594	Putative single-strand telomeric DNA-binding protein; protein level decreases in stationary phase cultures; Spider biofilm repressed
B9J08_004015	21236.8	21229.8	22331.3	41369.9	44399.9	41182	12639	11370	10076.4	28942.6	23415.6	19022	-0.962621	3.66808e-47	-1.05407	7.43363e-15	Extracellular/plasma membrane-associated glucoamylase; expressed in rat oral infection; regulated by carbohydrates, pH, galactose; promotes biofilm matrix formation; flow model biofilm induced; Bcr1 repressed in RPMI
B9J08_001841	2916.01	2953.72	2470.47	4465.7	4932.76	4561.37	3180.71	3392.99	3867.31	4635.47	5005.82	5347.46	-0.73589	7.21146e-16	-0.507052	1.01107e-06	Putative translation initiation factor; transcript regulated by Mig1; repressed upon phagocytosis by murine macrophage
B9J08_003894	4024.71	3983.71	3926.28	6018.5	5867.1	6167.64	5016.48	5380.88	5573.51	7246.11	8291.63	7632.89	-0.589327	1.993e-17	-0.522642	6.3955e-09	Gamma subunit of translation initiation factor eIF2; involved in identification of the start codon; likely essential for growth, based on an insertional mutagenesis strategy; Spider biofilm repressed
B9J08_004767	2245.79	2172.48	2046.96	2694.01	3100.42	3007.51	2711.74	2501.23	2582.98	3455.68	3356.55	2921.57	-0.437992	1.46779e-06	-0.307272	0.00244647	Putative translation initiation factor; genes encoding ribosomal subunits, translation factors, and tRNA synthetases are downregulated upon phagocytosis by murine macrophage
B9J08_000260	2513.88	2687.47	2548.61	3110.28	2934.64	2759.26	2909.78	2356.52	2574.17	3246.47	3238.12	3565.88	-0.176297	0.041288	-0.345236	0.00102758	Ortholog of S. cerevisiae Gcd6; catalytic epsilon subunit of the translation initiation factor eIF2B; genes encoding translation factors are repressed by phagocytosis by murine macrophages
B9J08_003629	1430.17	1528.73	1714.2	2127.15	2102.09	2299.53	1685.12	1895.97	1529.96	1965.71	2253.33	2540.97	-0.474956	1.89885e-06	-0.388883	0.00180443	cells
B9J08_000268	11042.7	10892.4	11214.2	4386.19	4527.75	4346.22	8677.08	8009.23	8884.57	3342.89	3828.68	3960.08	1.32938	1.34208e-91	1.21381	1.76861e-39	HMG box mitochondrial protein; binds to mt DNA and the HWP1 promoter; mutant phenotype and functional complementation of an S. cerevisiae abf2 mutation suggest role in mt genome replication, maintenance; flow and Spid
B9J08_003589	6398.87	7016.17	6612.28	5610.66	5731.86	5131.43	6264.22	5293.85	5288.22	6006.29	5562.99	6292.62	0.289207	0.000241099	-0.0712908	0.519856	have protein kinase regulator activity, role in regulation of translational elongation and cytosolic ribosome, extracellular region, mitochondrion localization
B9J08_005412	6665.82	7124.92	6522.79	9026.81	8967.52	8115.03	7249.53	6518.07	6380.89	8025.67	8303.55	7998.08	-0.354549	3.7523e-06	-0.258652	0.00260481	kinase; has nonessential role in amino acid starvation response, in contrast to S. cerevisiae homolog; similar to S. cerevisiae Gcn2p
B9J08_003172	3198.87	3334.96	2910.36	3141.14	3324.37	3969.25	3507.52	3675.58	3687.77	3504.8	3705.48	3597.6	-0.136672	0.214793	0.0223956	0.819128	YEF3-subfamily ABC family protein, predicted not to be a transporter
B9J08_004446	2428.68	3033.72	2907.84	3901.64	4347.43	3769.73	2757.91	2516.88	2472.83	3930.51	3835.83	3432.67	-0.515026	4.3358e-07	-0.518641	7.76739e-08	YEF3-subfamily ABC family protein, predicted not to be a transporter
B9J08_005456	1849.34	2079.98	1854.11	1700.6	1644.01	1531.8	2432.3	1969.31	2025.63	1668.26	1754.98	2015.38	0.253498	0.00817762	0.25408	0.0366672	cells
B9J08_004795	34669.5	35422.1	36721.7	49693.3	47210.2	46573.6	43557.9	43774.5	42176.9	64548.3	58012.8	60324.5	-0.417873	9.4763e-11	-0.484426	6.29474e-10	bZIP transcription factor; amino acid control response; required for Efg1-dependent pseudohyphal induction by amino acid starvation, not by serum; human whole blood and PMN induced; required for biofilm formation; Spi
B9J08_005133	2494.57	2451.22	2474.25	2389.07	2771.77	3011.19	2276.79	2375.1	2087.31	2919.91	2855.02	3286.77	-0.13216	0.211742	-0.41312	3.87857e-05	Histone acetyltransferase; required for hyphen elongation and cell wall organization; mutation confers hypersensitivity to 5-fluorouracil (5-FU)
B9J08_000819	4684.7	5542.44	5229.57	4587.31	4616.46	4383.92	5243.67	4793.21	5183.58	4004.19	4587.74	5141.75	0.193291	0.0252333	0.162343	0.14472	Functional homolog of S. cerevisiae Gcr3, which acts in regulation of glycolytic genes; no intron predicted, in contrast to intron in S. cerevisiae GCR3 gene
B9J08_001605	2277.6	2497.47	2325.52	2752.94	2860.47	3204.27	2700.81	2814.13	2462.92	3651.25	3491.67	3433.58	-0.30519	0.00103922	-0.393135	2.13894e-05	Gamma-glutamylcysteine synthetase; glutathione synthesis, required for virulence;induced in low iron, H2O2, Cd, or presence of human neutrophils; possibly adherence-induced; Spider and F-12/CO2 biofilm induced
B9J08_001073	9946.47	9658.64	10658.3	7830.41	8737.03	9038.15	12810.3	11460.9	12327.8	7397.11	7536.55	8014.39	0.248543	0.0031975	0.687107	4.87652e-17	Putative T subunit of glycine decarboxylase; transcript negatively regulated by Sfu1; Spider biofilm repressed
B9J08_003609	14581.2	14354.8	16494.1	5759.39	5594.43	5558.97	19605.4	18228.3	17798.9	5077.55	4643.38	4422.23	1.43349	4.82724e-78	1.98903	1.22079e-118	Glycine decarboxylase P subunit; protein of glycine catabolism; repressed by Efg1; Hog1-induced; induced by Rim101 at acid pH; transcript induced in elevated CO2; stationary phase enriched protein
B9J08_000484	11511.8	10999.9	9266.77	11613.3	10681.3	10387.9	15772.3	14730.7	14584.7	9864.94	9865.39	9845.82	-0.0327443	0.749516	0.621784	8.96783e-17	Glycine decarboxylase, subunit H; protein level decrease in stationary phase cultures
B9J08_004525	161.306	97.4989	168.899	49.5773	79.9828	101.139	183.456	206.317	152.005	95.5112	86.6361	123.243	0.89728	0.00666189	0.843897	0.000602673	Aldo/keto reductase; mutation confers hypersensitivity to toxic ergosterol analog; farnesol-repressed; stationary phase enriched protein; flow model biofilm induced; Spider biofilm repressed
B9J08_002126	9832.88	10663.6	10828.5	4998.89	4917.49	5425.65	9875.01	9961.91	11241.7	5416.85	5817.34	5757.06	1.03748	5.93639e-42	0.88526	2.77079e-24	Golgi membrane GDPase, required for wild-type O-mannosylation, not N-glycosylation; required for wild-type hyphal induction, cell wall, and cell surface charge; not required for HeLa cell adherence; functional homolog
B9J08_005581	30652.8	28933.4	28968.7	17339	17874.7	16723.8	26078.6	23547.6	22069.3	17150.2	14637.5	14023.4	0.777437	1.11565e-32	0.65904	1.24399e-10	Putative glycogen debranching enzyme; expression is regulated upon white-opaque switch; regulated by Nrg1, Tup1; rat catheter biofilm repressed
B9J08_004398	31541.1	33028.4	32375.7	14489.7	13460.4	16430.5	31115.8	27849.9	25304.4	16046.8	14593	13159.8	1.13483	1.54879e-43	0.95693	1.86095e-20	Glycerophosphocholine phosphodiesterase; mutation confers hypersensitivity to 5-fluorouracil (5-FU); F-12/CO2 early biofilm induced
B9J08_004192	97662	93272.7	107216	46624.2	41426.7	56114.7	77835	67492.2	69744.8	41408.2	36107.4	35564.6	1.05601	1.23726e-24	0.940534	5.40341e-24	Putative NAD-specific glutamate dehydrogenase; fungal-specific; transcript regulated by Nrg1, Mig1, Tup1, and Gcn4; stationary phase enriched protein; flow model biofilm induced; Spider biofilm induced
B9J08_000740	31048.1	34357.1	28787.2	54752.1	55137.9	56133.1	39258.3	37162.6	37355.7	67979.4	74276.5	72169.4	-0.810377	1.57616e-26	-0.900511	4.85899e-34	NADP-glutamate dehydrogenase; Nrg1, Plc1 regulated; hypha, hypoxia, Efg1-repressed; Rim101-induced at pH 8; GlcNAc, ciclopirox, ketoconazole induced; exp and stationary phase protein; Spider biofilm repressed; rat cat
B9J08_005447	21227.7	19808.5	23062.3	13717	12724.5	12631.3	19571.4	18414.1	17573.1	13688.1	11825.4	10337	0.722244	2.96925e-20	0.644896	2.51467e-09	Putative Rab GDP-dissociation inhibitor; GlcNAc-induced protein; Spider biofilm repressed
B9J08_000420	2986.44	3442.46	3215.39	5764.07	5384.29	5908.36	4741.9	5505.06	5570.2	8598.73	7927.6	8470.21	-0.815083	4.85173e-23	-0.645939	6.83492e-12	Putative mitochondrial protein; Hap43-repressed gene; Spider biofilm induced
B9J08_003716	1716.44	1606.23	1864.19	1905.45	1787.98	1858.2	2031.38	1722.9	1890.15	2276.8	2008.53	2097.84	-0.0898809	0.375677	-0.164592	0.138789	Predicted Golgi Ca2+/H+ exchanger, involved in regulation of calcium homeostasis
B9J08_003310	7292.87	7044.92	7110.15	5183.17	5670.78	5004.54	6546.08	5759.29	5707.89	5182.16	4710.14	4553.63	0.442933	6.89194e-09	0.331364	0.000642284	Putative ARF GTP/GDP exchange factor; induced in low iron; flow model biofilm repressed
B9J08_000982	1066.67	913.74	786.516	910.165	1036.14	1187	759.336	717.711	627.846	1031.52	1272.52	1139.99	-0.171746	0.249006	-0.697478	4.33074e-08	Member of the voltage chloride channel family; Hap43p-repressed gene
B9J08_002632	13406.6	13479.9	14361.5	4535.86	4846.23	5058.79	13890.4	13304.1	13660.6	4378.96	4386.65	4864.46	1.52163	1.51148e-93	1.59762	1.17959e-89	Glucosamine-6-phosphate synthase, homotetrameric enzyme of chitin/hexosamine biosynthesis; inhibited by UDP-GlcNAc, FMDP, N-acyl peptide, kanosamine-6-P; functional homolog of S. cerevisiae Gfa1p; Cagrowth-phase regul
B9J08_000616	15069.7	14403.6	14725.7	5257.07	5641.69	5382.44	14026.5	14028.6	13661.7	5197.63	5579.68	4530.07	1.4482	8.01362e-103	1.45979	3.01021e-56	Protein involved in Golgi trafficking; rat catheter and Spider biofilm repressed
B9J08_003370	4751.72	5217.44	3807.8	3500.35	3127.33	2659.04	3523.32	2871.82	2237.11	3039.07	2171.47	1232.43	0.576722	2.57484e-06	0.432977	0.355102	Protein induced by N-acetylglucosamine (GlcNAc); localized in cytoplasm; mutation causes increased resistance to nikkomycin Z
B9J08_004569	482.783	503.744	332.757	760.497	677.672	700.618	467.751	649.265	524.306	746.806	686.73	794.734	-0.688484	1.5952e-05	-0.424349	0.00539332	Putative heterohexameric cochaperone prefoldin complex subunit; macrophage/pseudohyphal-repressed gene and macrophage-induced protein
B9J08_005249	9368.27	10359.9	11352.8	1823.14	1619.29	1572.25	6761.13	8725.96	8621.31	2160.37	2432.96	2658.78	2.64017	5.93003e-182	1.74792	8.54138e-51	Autophosphorylated kinase; role in pseudohyphal-hyphal switch and cytokinesis; phosphorylates Cdc11p on S395; necessary for septin ring within germ tube but not for septin band at mother cell junction; physically asso
B9J08_002138	850.835	1064.99	917.602	1155.25	1357.53	1583.29	986.529	1229.1	1145.54	1216.18	1650.85	1526.03	-0.525293	0.000115419	-0.371109	0.00816065	Ortholog of S. cerevisiae Gir2; transposon mutation affects filamentous growth
B9J08_001329	12538.7	12297.4	11684.3	11932.2	10957.6	11620.9	14575.6	13477.1	13789.5	10327	9783.52	10700.4	0.0894881	0.228933	0.455102	1.28946e-08	Translational activator for mRNAs with internal ribosome entry sites; induced in high iron; repressed by yeast-hypha switch; null exhibits sensitivity to sorbitol, 5-fluorocytosine, and cold temperatures; Spider biofi
B9J08_000503	13358.9	12538.6	10841.1	52989.7	48060.9	52796.4	8946.8	8998.77	10693.2	47907.5	42724.3	48519.5	-2.05854	5.2907e-130	-2.26658	1.41861e-121	Glycerophosphoinositol permease; involved in utilization of glycerophosphoinositol as a phosphate source; Rim101-repressed; virulence-group-correlated expression
B9J08_002886	624.778	533.744	592.408	2539.67	2278.05	2865.91	438.592	274.764	294.096	2484.2	1890.1	2471.2	-2.1249	3.54818e-78	-2.75559	1.46818e-63	Glycerophosphocholine permease; white cell specific transcript; fungal-specific; alkaline repressed; caspofungin, macrophage/pseudohyphal-repressed; flow model biofilm induced; Spider biofilm induced
B9J08_003202	9370.54	9558.64	9368.87	955.065	911.803	1096.9	9245.67	9522.87	9799.9	682.223	775.751	648.836	3.26393	0	3.77406	0	Glycerophosphocholine permease; white cell specific transcript; fungal-specific; alkaline repressed; caspofungin, macrophage/pseudohyphal-repressed; flow model biofilm induced; Spider biofilm induced
B9J08_002243	129975	134829	135830	49533.4	49337	63056.5	134608	122879	128809	48267.7	50367.4	43733	1.31425	5.29193e-44	1.45356	2.58942e-68	Glycerophosphocholine permease; white cell specific transcript; fungal-specific; alkaline repressed; caspofungin, macrophage/pseudohyphal-repressed; flow model biofilm induced; Spider biofilm induced
B9J08_002986	25225.1	24212.2	26087.4	50458.5	44942.3	48798.7	29779.3	30359	30047.4	42216.8	42831.6	44798.7	-0.925096	7.99862e-39	-0.511968	8.5711e-13	Putative 1,4-glucan branching enzyme; fluconazole-induced; colony morphology-related gene regulation by Ssn6; stationary phase enriched protein
B9J08_000462	10414.5	10797.4	11287.3	8296.25	8060.81	7483.37	10614.9	10304.1	9262.38	8916.19	7510.32	6556.33	0.454806	6.25952e-10	0.405889	0.000577348	Putative catalytic subunit of type 1 serine/threonine protein phosphatase; regulated by Shp1; induced in high iron; alternatively spliced intron in 5' UTR
B9J08_001129	3708.91	3838.71	3630.07	4256.17	4315.43	4667.11	3715.28	4319.96	3707.59	4342.57	4652.12	4767.5	-0.236635	0.00279416	-0.214606	0.03131	Putative nucleoporin; moderately induced at 42 degrees C
B9J08_000404	2085.62	1949.98	2006.62	2005.54	2088.28	1811.31	2212.4	2027	2228.3	2330.47	2299.43	2191.18	0.0405561	0.692926	-0.0635378	0.54398	Putative nuclear pore complex; possibly an essential gene, disruptants not obtained by UAU1 method; rat catheter biofilm repressed
B9J08_004833	7238.34	7659.92	7792.05	9560.94	8682.49	8926.9	8494.84	8293.77	8014.4	10500.8	10092.7	10181.1	-0.252051	0.00069531	-0.297715	0.000110872	Putative self-glucosylating initiator of glycogen synthesis; expression regulated upon white-opaque switch; hypha-induced; Spider biofilm induced
B9J08_005226	34034.5	32553.4	29790.6	52660.5	44124.3	42647.6	35652.3	35334.1	32612.7	47172.5	42590	42922.9	-0.524776	5.77452e-09	-0.343702	4.31587e-05	Putative glucokinase; transcript regulated upon yeast-hyphal switch; Efg1 regulated; fluconazole-induced; induced in core stress response; colony morphology-related gene regulation by Ssn6; GlcNAc-induced protein
B9J08_004561	18362.8	18633.5	19002.4	65468.3	64646.4	63283.6	21646.5	25550.1	26152.5	90107.9	79369	67864.1	-1.78038	4.393e-196	-1.68049	2.33639e-49	Putative glutamate synthase; regulated by Tsa1, Tsa1B under H2O2 stress conditions; Spider biofilm induced
B9J08_004355	10997.2	10423.6	11830.5	8847.21	8430.18	9170.55	10354.9	9513.09	9156.63	9690.29	9604.68	8771.97	0.338188	1.51194e-05	0.0615769	0.531844	GATA transcription factor, involved in regulation of nitrogen starvation-induced filamentous growth; regulates transcription of Mep2 ammonium permease; regulated by Gcn2 and Gcn4; mRNA binds She3; Spider biofilm induc
B9J08_003290	19737.3	21266	20590.6	14080	16000.2	17160.5	18876.5	18948	19287	15302.7	16145.3	14303.4	0.389929	5.67482e-06	0.333651	4.22708e-05	Putative tRNA-Gln synthetase; genes encoding ribosomal subunits, translation factors, tRNA synthetases are downregulated upon phagocytosis by murine macrophage; protein present in exponential and stationary growth pha
B9J08_000682	3719.14	3834.96	4173.32	5871.64	5531.9	5558.05	4302.09	4181.11	4143.78	4587.26	5121.07	5262.28	-0.524551	1.95223e-11	-0.231786	0.00994404	have hydroxyacylglutathione hydrolase activity, role in methylglyoxal catabolic process to D-lactate via S-lactoyl-glutathione and cytosol, mitochondrion, nucleus localization
B9J08_005024	9135.4	8998.65	10074.7	6010.08	6328.09	6647.59	8790.07	8524.53	8752.39	6620.29	6596.27	5887.55	0.578817	3.33807e-13	0.461782	5.61753e-08	Putative ARF GTPase activator; role in COPI coating of Golgi vesicle, ER to Golgi vesicle-mediated transport, retrograde Golgi to ER vesicle-mediated transport; Spider biofilm repressed
B9J08_003819	14790.2	16378.6	15369.8	9189.58	9354.35	8602.34	15287.6	14381.6	14566	9232.74	9096	8266.32	0.785181	8.36168e-28	0.747387	6.41741e-20	Glutathione reductase; upregulated by human neutrophils; oxidative stress-induced regulation via Cap1p; overexpression correlates with multidrug resistance in a cap1 mutant, farnesol induced; stationary phase enriched
B9J08_000613	3134.12	3446.21	3408.24	24643.7	23608	21653.9	4659.28	4406	4013.81	30024.2	27943.7	33530.1	-2.79942	1.09608e-295	-2.79303	6.19467e-197	Putative glutamate synthase; regulated by Sef1, Sfu1, and Hap43; rat catheter biofilm repressed
B9J08_004774	19791.8	17618.6	17679	36959.4	38092.9	42981.3	22952.6	18884.4	18997.3	48465.1	55335.8	53036.9	-1.09191	4.95564e-40	-1.35288	5.59705e-45	L-threonine aldolase; complements glycine auxotrophy of S. cerevisiae shm1 shm2 gly1-1 triple mutant; macrophage/pseudohyphal-induced; the GLY1 locus has an RFLP and is triploid in strain SGY269; flow model biofilm in
B9J08_005328	2474.12	2434.97	2472.99	1146.83	1136.48	1438.93	2369.13	2686.04	2943.16	1148.86	1120.71	1081.09	0.995932	1.24525e-20	1.26965	4.32668e-32	Glucosamine-6-phosphate acetyltransferase; enzyme of UDP-GlcNAc biosynthesis; required for viability in absence of GlcNAc supplementation; required for persistent infection and wild-type virulence in mouse systemic in
B9J08_002350	149221	150508	139334	73027.4	71608.6	69222.3	137159	133127	133903	64805.7	63123.5	67725.4	1.0454	3.27369e-61	1.06044	1.33911e-50	6-phosphogluconate dehydrogenase; soluble in hyphae; farnesol, macrophage-induced protein; antigenic in mice; dual localization to cytosol and peroxisomes depends on alternative splicing; rat catheter and Spider biofi
B9J08_004211	1089.39	1034.99	968.02	1393.78	1398.97	1376.41	1014.47	1141.1	1189.6	1525.45	1546.73	1775.24	-0.423064	1.49696e-05	-0.520022	5.79141e-06	Protein required for respiratory growth, resistance to oxidants, chlamydospore formation, hyphal growth under some conditions, and virulence; relocalizes from the cytoplasm to the mitochondrion during oxidative or osm
B9J08_002635	10831.4	10099.9	11346.5	13851.7	13849.4	12203.8	11791	10788.2	9795.49	11629.6	10397.9	9421.72	-0.298058	0.000285711	0.0546596	0.650491	G-protein alpha subunit; regulates filamentous growth, copper resistance; involved in cAMP-mediated glucose signaling; reports differ on role in cAMP-PKA pathway, MAP kinase cascade; Gpr1 C terminus binds Gpa2; regula
B9J08_003449	8809.38	9079.9	9261.73	15045.3	14893.5	14564	7814.48	7830.29	7310.55	15236.3	13734.6	14306.1	-0.705213	2.90431e-28	-0.901327	1.20477e-28	Glycerol-3-phosphate dehydrogenase; glycerol biosynthesis; regulated by Efg1; regulated by Tsa1, Tsa1B under H2O2 stress conditions; Sflow model and Spider biofilm induced
B9J08_003684	15040.1	14968.6	10546.1	12749.8	12807.4	11334.9	13670.5	15236.2	15334.9	16384.3	14705.1	10550.8	0.143844	0.25232	0.100658	0.513013	Surface protein similar to glycerol 3-P dehydrogenase; binds host Factor H, FHL-1, plasminogen; regulated by Ssn6, Nrg1, Efg1; induced by cell wall regeneration, macrophage/pseudohyphal growth, core stress response; S
B9J08_003276	163414	168557	179750	78341.5	71247.2	70869.1	149603	141682	141263	60579.5	60618.2	59828.9	1.22287	1.4529e-66	1.27022	1.19346e-74	Putative glycogen phosphorylase; role in glycogen metabolism; regulated by Ssk1, Mig1, Tup1, Hap43; fluconazole-induced; localizes to cell surface of hyphae, not yeast; stationary phase enriched protein; Spider biofil
B9J08_005320	1007.6	1046.24	1005.83	838.137	863.814	994.84	1041.2	1030.61	883.39	1008.78	960.151	1174.43	0.189805	0.104392	-0.0750188	0.596695	Putative protein of GPI synthesis; expression is reduced in a fluconazole-resistant isolate
B9J08_000731	2279.87	2177.48	2345.68	2616.37	2711.42	2662.72	2196.61	2330.12	2275.67	3109.12	2971.86	2616.19	-0.224562	0.00664716	-0.340814	0.000818837	Major facilitator superfamily protein; has phosphodiesterase/nucleotide pyrophosphatase domain; similar to S. cerevisiae Gpi13p, which acts in GPI anchor biosynthesis; Hap43p-induced gene
B9J08_001397	1140.5	1044.99	1038.6	1478.9	1438.96	1305.61	1318.21	1298.53	1231.46	1296.22	1630.19	1668.31	-0.381462	0.000195574	-0.241926	0.0519467	Catalytic subunit of glycosylphosphatidylinositol-alpha 1,4 mannosyltransferase I, involved in GPI anchor biosynthesis; regulated by Tsa1p, Tsa1Bp under H2O2 stress conditions
B9J08_001705	1298.4	1423.73	1255.4	1840.91	1558.21	1804.87	1357.09	1243.77	1141.14	1591.85	1513.35	1726.3	-0.37942	0.000300381	-0.355397	0.00144601	Ortholog(s) have GPI-anchor transamidase activity, role in attachment of GPI anchor to protein and GPI-anchor transamidase complex, endoplasmic reticulum, integral component of membrane, nuclear inner membrane localization
B9J08_002468	483.919	448.745	478.968	495.773	572.24	533.279	466.536	449.792	420.767	423.888	686.73	559.123	-0.175292	0.21594	-0.307534	0.0960735	Subunit of GPI-GlcNAc transferase; role in synthesis of N-acetylglucosaminyl phosphatidylinositol (GlcNAc-PI), the first intermediate in GPI anchor synthesis; complements S. cerevisiae gpi19 mutant; flow model biofilm
B9J08_002564	541.853	361.246	543.251	637.957	498.074	564.54	458.031	439.036	367.896	548.507	692.294	623.463	-0.223406	0.226459	-0.546762	0.00030419	that catalyzes the first step in GPI anchor biosynthesis
B9J08_003157	1889.1	1737.48	1682.69	1879.26	1792.34	2065.08	1634.09	1824.59	1768.98	1532.73	1613.5	1728.12	-0.103409	0.319372	0.115655	0.293822	Protein similar to S. cerevisiae Gpi8p, which is a subunit of the GPI transamidase complex that adds GPI anchors to proteins; likely to be essential for growth, based on an insertional mutagenesis strategy
B9J08_004375	42879.1	44223.3	40441.3	17133.2	16573.9	18479	38298.5	35959.9	38323.9	17908.8	18829.4	18326.9	1.29674	5.72487e-74	1.04552	1.9226e-46	induced, farnesol-repressed; Hap43, flow model biofilm induced; Spider biofilm repressed
B9J08_003371	1310.9	1311.24	1223.89	1054.22	1094.31	1214.59	1257.46	1284.84	1341.61	1101.56	1185.88	1183.49	0.201258	0.0598937	0.17619	0.100209	Putative phosphoglycerate mutase; repressed in hyphae; macrophage/pseudohyphal-repressed; induced by high levels of peroxide stress, farnesol; flow model biofilm induced; rat catheter and Spider biofilm repressed
B9J08_002066	3068.23	3462.46	4061.14	3365.65	3050.25	3426.77	3406.68	3712.74	3553.39	2884.44	2679.36	2339.8	0.113803	0.323423	0.446977	1.98446e-05	Plasma membrane G-protein-coupled receptor of the cAMP-PKA pathway; detects lactate and triggers signaling pathway that regulates beta-glucan masking and immune evasion; binds Gpa2; regulates HWP1 and ECE1; required f
B9J08_000853	2566.14	1194.99	1686.47	7861.28	7345.33	9853.7	1233.16	1065.81	999.046	6114.53	6281.51	6694.07	-2.19391	6.21142e-10	-2.52068	1.2268e-146	GABA/polyamine transporter; 9 to 11 membrane spanning segments; complements GABA uptake defect of an S. cerevisiae uga4 put4 gap1 triple mutant; complements growth of an S. cerevisiae spe1 mutant under polyamine limit
B9J08_001814	1837.98	1869.98	1491.1	1351.68	1415.69	1251.37	1875.86	1694.54	1627.99	966.937	887.821	948.787	0.378678	0.00072923	0.904111	5.18111e-18	Putative glutathione peroxidase involved in Cap1p-dependent oxidative stress response, required for Cap1p oxidation in response to H2O2; planktonic growth-induced
B9J08_000812	22874.8	20148.5	23703.9	14593.5	15766.8	16303.6	19354	18715.2	18453.2	16535.3	14336.3	12114	0.523636	4.69854e-10	0.407945	0.000289153	Putative D-xylose reductase; antigenic in murine systemic infection; soluble protein in hyphae; induced by farnesol, macrophage interaction and by Mnl1 under weak acid stress; stationary-phase enriched protein; Spider
B9J08_004334	14225.6	14006.1	16426.1	12017.4	11985.1	11166.7	13120.1	13377.4	13205.7	11528.7	11324.7	10228.2	0.352568	2.22809e-05	0.276771	0.00103848	Putative homeodomain transcription factor, involved in control of filamentous growth; null mutant is an adenine auxotroph; Spider biofilm induced; promoter bound by Bcr1, Tec1, Efg1, Ndt80 and Brg1
B9J08_002257	954.207	812.491	1039.86	635.151	727.843	663.84	824.942	761.712	938.464	624.006	669.244	814.67	0.476436	0.000240832	0.27482	0.0638382	Protein similar to dihydroflavonol-4-reductases
B9J08_000656	1254.1	1557.48	1453.29	379.781	326.475	364.101	2778.56	2867.91	3000.44	603.994	822.646	940.631	2.0037	6.2337e-60	1.88354	3.57826e-43	Methylglyoxal reductase; regulation associated with azole resistance; induced in core stress response or by oxidative stress via Cap1, fluphenazine, benomyl, by Hap43 or with long term fluconazole treatment; Spider bi
B9J08_004828	29.535	67.4993	35.2924	7.48337	21.0864	20.2278	58.317	64.5353	59.4801	13.6445	35.7672	43.4974	1.43387	0.0122364	0.986809	0.029951	Methylglyoxal reductase; regulation associated with azole resistance; induced in core stress response or by oxidative stress via Cap1, fluphenazine, benomyl, by Hap43 or with long term fluconazole treatment; Spider bi
B9J08_001622	34499.1	36009.6	35865.9	19923.5	21076.2	20580.9	37562.2	33264.1	36319.2	20002.8	21551.7	21224.9	0.796108	3.94261e-36	0.784938	1.73445e-22	Methylglyoxal reductase; regulation associated with azole resistance; induced in core stress response or by oxidative stress via Cap1, fluphenazine, benomyl, by Hap43 or with long term fluconazole treatment; Spider bi
B9J08_004389	3969.05	4162.45	4741.78	3419.9	3107.69	3601.47	4548.73	4307.24	3795.71	3730.39	3116.52	3236.93	0.35393	0.000247745	0.340311	0.00182147	F-box protein component of the SCF ubiquitin-ligase complex required for cell cycle progression; involved in negative control of pseudohyphal growth; Spider biofilm induced
B9J08_003708	8366.35	8527.41	8428.58	8418.79	8627.96	8945.29	8386.71	9093.61	9526.73	9781.25	9708.01	10360.5	-0.0301484	0.69003	-0.130161	0.154226	Putative tRNA-Gly synthetase; genes encoding ribosomal subunits, translation factors, tRNA synthetases are downregulated upon phagocytosis by murine macrophage; stationary phase enriched protein
B9J08_002026	2139.01	1903.73	1799.91	4164.5	3977.32	3950.86	2155.3	2152.16	2058.67	3793.16	3895.45	3550.47	-1.04118	6.49382e-33	-0.806544	1.61724e-20	Putative glutaredoxin; flucytosine induced; regulated by Gcn4p; repressed in response to amino acid starvation (3-aminotriazole treatment)
B9J08_003470	1426.77	1341.24	1493.62	1641.66	1758.89	1583.29	1521.1	1433.47	1447.35	1652.8	1890.89	1922.95	-0.218625	0.0269975	-0.299025	0.00421761	Putative subunit of the TRAPP complex; involved in targeting of ER-to-Golgi transport vesicles; flow model biofilm induced
B9J08_004998	1148.46	1061.24	933.988	1217.92	1570.57	1495.94	1088.58	1000.3	1287.63	1566.38	1584.88	1487.07	-0.439861	0.000544996	-0.444599	0.000230477	stress-induced
B9J08_001020	12421.7	13507.4	13813.2	18675.7	18363.3	16925.2	13211.2	13172.1	12069	17646.8	15446.7	15507.7	-0.433552	7.04313e-09	-0.32469	0.000365012	Protein similar to beta-1,3-glucan synthase; 16 predicted membrane-spanning regions; transcript regulated by Nrg1; very low gene expression in yeast-form and hyphal cells
B9J08_000082	10449.7	11334.9	11403.2	9609.58	9184.2	9022.52	12891.7	12064.2	12304.7	11676.9	9297.09	10273.5	0.262479	0.000272577	0.267127	0.00884562	Small RAN G-protein; essential; no prenylation predicted; can rescue S. cerevisiae gsp1 viability; macrophage/pseudohyphal-induced; transcript not regulated by white-opaque, yeast-hypha switching; GlcNAc-induced; Spid
B9J08_001025	14259.7	13461.1	14946.3	16923.6	14213.7	15776.8	13229.5	13289.4	12864.2	16880.9	13989.7	15434.3	-0.128714	0.143157	-0.220185	0.0198584	UDP glucose/starch glucosyltransferase; transcript repressed by yeast-hyphal switch, Efg1-regulated; strong oxidative stress induced; colony morphology-related regulation by Ssn6; stationary phase enriched; flow model
B9J08_004588	957.615	1061.24	1184.82	1023.35	948.886	1064.72	1122.6	1181.19	1207.23	1104.29	1018.17	967.817	0.0849414	0.502283	0.198195	0.0852235	Putative GTP-binding protein; transcript is upregulated in clinical isolates from HIV+ patients with oral candidiasis
B9J08_004064	3202.27	3107.47	2929.27	3107.47	3215.31	3101.29	4739.47	4129.28	3938.91	2751.63	2594.31	2548.22	-0.0210821	0.812024	0.711065	3.20193e-13	have glutathione peroxidase activity, glutathione transferase activity, role in glutathione metabolic process and endoplasmic reticulum, mitochondrial outer membrane, plasma membrane localization
B9J08_002001	9154.71	8667.4	8651.68	4904.41	5174.88	5311.64	7773.17	8083.54	8493.54	5219.46	4966.08	5051.13	0.789966	2.54019e-28	0.690333	1.83281e-17	have glutathione peroxidase activity, glutathione transferase activity, role in glutathione metabolic process and endoplasmic reticulum, mitochondrial outer membrane, plasma membrane localization
B9J08_001995	4984.6	4158.7	4562.8	4882.9	4952.39	5049.6	3292.48	2958.85	3029.08	4587.26	4555.15	4941.48	-0.111114	0.222606	-0.588431	1.85263e-11	Putative glutathione S-transferase; opaque-specific transcript; repressed by alpha pheromone in SpiderM medium; Spider biofilm induced
B9J08_005528	5452.61	5667.44	5630.4	7271.03	7093.02	8287.89	7176.64	7410.81	7906.45	10054.1	11147.4	11295.7	-0.427872	2.27302e-07	-0.516552	2.37658e-09	Putative GMP synthase, involved in the final step of guanine biosynthesis; soluble protein in hyphae; flucytosine induced; macrophage-downregulated protein abundance; protein level decreases in stationary phase cultur
B9J08_002495	2435.5	2629.97	2455.34	1831.55	2064.28	2081.63	3226.87	3081.07	3027.98	1818.35	2233.46	1979.13	0.338177	0.000231045	0.643772	1.79251e-10	Putative guanylate kinase; identified in extracts from biofilm and planktonic cells; protein level decrease in stationary phase cultures; Hap43p-induced gene
B9J08_000237	4569.97	4044.96	4347.27	4601.34	4662.27	4523.67	4079.76	3890.7	4093.11	4222.5	4659.27	5047.51	-0.0811775	0.333869	-0.193492	0.0468393	Putative O-acyltransferase with a role in glycerol uptake; functionally complements growth of S. cerevisiae gup1 mutant under salt stress; required for normal ergosterol distribution, hyphal growth, biofilm formation
B9J08_001156	12443.3	12066.1	10857.4	12101.5	11921.1	11432.4	12461.6	11616.4	12143.9	11672.4	11617.2	11264.9	0.00403761	0.96201	0.0814967	0.328728	Putative glutamine-tRNA ligase; stationary phase enriched protein; Spider biofilm repressed
B9J08_004380	1763.01	1849.98	1893.18	1913.87	1694.91	1558.46	1913.53	2195.18	1959.54	2093.97	1924.28	1650.18	0.099737	0.356565	0.112117	0.380765	Putative glycerol kinase; downregulated upon adherence to polystyrene; greater mRNA abundance observed in a cyr1 homozygous null mutant than in wild type
B9J08_001799	10591.7	11304.9	10715	7742.48	6246.65	6217.29	9849.5	9812.3	9170.95	6835.87	5821.31	5236	0.698825	2.86654e-14	0.701335	4.33953e-11	Glycerol-3-phosphate dehydrogenase; Plc1p-regulated; rat catheter biofilm induced; Spider biofilm induced
B9J08_003218	18097	18273.5	17014.7	11387.8	11862.2	11304.6	17478.1	16370.5	16787.7	10555.3	11006.8	9439.84	0.635016	8.64704e-22	0.721212	6.98464e-17	BAR domain protein; ocalizes to early and late Golgi vesicles; predicted role in adaptation to varying nutrient concentrations, fluid-phase endocytosis, actin cytoskeleton polarization and vacuole biogenesis; rat cath
B9J08_000876	1284.77	1587.48	1383.97	917.648	876.902	1042.65	1247.74	1178.26	1380.16	994.226	1143.76	1032.16	0.592756	4.45685e-07	0.277129	0.019266	Inositol acyltransferase with role in early steps of GPI anchor biosynthetic process; antifungal drug target
B9J08_004216	2625.21	2412.47	2760.37	3281.46	3178.95	3009.35	2285.3	2964.71	2634.75	2877.16	2901.91	3134.53	-0.272235	0.002005	-0.162005	0.17292	Putative Cis-golgi GTPase-activating protein; required for hyphen growth and virulence; transcript regulated by Nrg1, Mig1, and Tup1
B9J08_005035	19140.9	19887.3	19993.1	11468.3	11235.4	10780.5	18081.9	17213.3	15982.5	10126.9	10191.3	9230.51	0.825492	8.02115e-38	0.8085	1.59566e-21	have GTPase activator activity, role in intracellular protein transport and cell division site, cytosol localization
B9J08_003583	11079	12012.4	12266.6	10201.7	10114.9	9528.22	10211.5	9434.87	10170	8979.87	9376.57	8815.47	0.252248	0.000662551	0.14756	0.0789555	Putative Rab GTPase activator; role in ER to Golgi vesicle-mediated transport; Spider biofilm induced
B9J08_003796	10437.2	10331.1	11482.6	12578.6	12627.8	10713.4	11818.9	10754.9	9700.77	12904.9	11388.3	9848.53	-0.147482	0.104089	-0.068451	0.598288	Protein similar to S. cerevisiae Gyp7p (GTPase-activating protein for Ypt1p); caspofungin-induced
B9J08_000814	7204.26	6997.42	7842.47	7649.87	6455.34	7031.92	7956.62	7683.62	7104.57	7833.73	6082.01	5597.57	0.0689101	0.466043	0.2338	0.0685715	have GTPase activator activity, role in vesicle-mediated transport and intracellular localization
B9J08_002476	7590.49	6982.42	9179.8	4960.54	4153.29	4824.33	6454.96	7194.71	7111.18	5072.1	5058.28	4621.6	0.777562	5.74207e-13	0.506884	1.56494e-08	GATA-type transcription factor; oxidative stress-induced via Cap1; mutant has abnormal colony morphology and altered sensitivity to fluconazole, LiCl, and copper; Spider biofilm induced
B9J08_001826	11282.4	11029.9	10417.6	2253.43	2560.18	2503.65	9453.43	8151.01	8922.02	1906.58	2222.34	2114.15	2.16811	2.28988e-169	2.10053	6.63149e-112	bZIP transcription factor; role in unfolded protein response and control of morphology; transcript undergoes atypical splicing at C terminus under ER stress; induced during mating and by caspofungin; mRNA binds She3;
B9J08_001798	7308.77	8219.91	7432.83	7599.36	7303.88	7027.33	8038.03	7197.64	7393.16	5984.46	7461.04	7492.43	0.073857	0.370731	0.125923	0.265464	Putative phosphoadenosine-5'-phosphate or 3'-phosphoadenosine 5'-phosphosulfate phosphatase; possible role in sulfur recycling; Hap43-repressed; F-12/CO2 biofilm induced
B9J08_000670	540.717	707.492	482.749	515.417	564.969	549.829	675.505	614.063	741.299	529.405	638.246	584.496	0.0927006	0.588132	0.225834	0.116904	Putative deoxyribonucleoside triphosphate pyrophosphohydrolase; caspofungin repressed; regulated by Gcn2p and Gcn4p
B9J08_001594	13010.2	12597.4	12977.5	7566.62	7314.79	8467.18	10515.3	11805.1	11946.7	6887.72	7604.9	7886.62	0.732425	2.42604e-21	0.629057	6.71034e-12	CCAAT-binding transcription factor; regulates low-iron induction of FRP1; in these conditions CBF comprises Hap43 and probably Hap2 and Hap3; possibly essential, disruptants not obtained by UAU1 method; Cap1-dependent
B9J08_004457	6310.26	6591.18	6153.48	567.801	649.315	639.934	5173.2	5086.56	4877.37	754.993	563.532	608.963	3.3649	0	2.98747	1.78431e-155	Predicted CCAAT-binding transcription factor that regulates respiration; Cap2-dependent induction in low iron; opaque specific, alkaline, ciclopirox olamine induced; regulated by Sef1, Sfu1, Hap43; Bcr1-regulated in R
B9J08_005483	1555.13	1667.48	1467.15	3502.22	3873.35	3533.43	1553.9	1445.2	1567.41	3158.24	3630.77	3490.67	-1.21089	2.89126e-43	-1.15717	2.06661e-34	Putative CCAAT-binding transcription factor; regulates CYC1; required for resistance to rapamycin, copper; induced in high iron; repressed in low iron; Sef1, Sfu1, and Hap43 regulated; rat catheter and Spider biofilm
B9J08_005579	45862.1	50643.2	49162.3	31723.9	27633.3	24266	32918.7	28193.1	22147.5	27207.9	19440.7	15557.6	0.80885	3.51457e-18	0.432152	0.17942	Putative Hap4-like transcription factor; Hap43-repressed; not required for response to low iron; induced by Mnl1 under weak acid stress; Spider biofilm induced
B9J08_000152	15558.1	15552.3	16254.7	12716.1	11545.9	10477.1	10554.2	10024.5	7531.95	10233.3	8303.55	6234.63	0.455368	2.60622e-08	0.194461	0.261179	Predicted transcription factor; possibly an essential gene, disruptants not obtained by UAU1 method
B9J08_005298	14218.8	13724.8	15120.3	2993.35	2486.01	2621.34	14150.4	12730.1	12475.4	3079.1	3013.19	2635.22	2.41907	3.67346e-181	2.18596	1.29939e-122	CCAAT-binding factor-dependent transcription factor; repressor; also called CAP2; required for low iron response; similar to bZIP transcription factor AP-1; repressed by Sfu1; ciclopirox olamine induced; rat catheter,
B9J08_002881	4022.44	3708.71	3911.15	2940.96	3074.25	3026.82	3656.96	3501.53	3639.3	2654.3	2668.23	2386.92	0.372249	1.60269e-06	0.499351	3.22819e-08	Component of CCAAT-binding transcription factor; roles in filamentous growth, low-iron induction of FRP1; regulates genes involved in respiratory growth; functional homolog of S. cerevisiae Hap5p; Cap1p-dependent expr
B9J08_004322	2358.25	2587.47	2154.1	3868.9	4336.52	4966.85	3405.47	4038.35	3786.9	5100.3	6035.91	6278.12	-0.884716	1.19163e-16	-0.618085	7.23886e-09	subunit; caspofungin-downregulated
B9J08_002458	1524.46	1704.98	1535.22	578.09	536.612	490.065	1404.47	1205.64	1208.33	577.615	450.667	595.371	1.57763	1.4457e-48	1.24774	2.65074e-20	Hat1-Hat2 histone acetyltransferase complex subunit; involved in DNA damage repair and morphogenesis; mutations cause constitutive pseudohyphal growth, white to opaque switch, caspofungin sensitivity; rat catheter, Sp
B9J08_005442	2212.85	2356.22	2446.52	1241.3	1111.03	1190.68	1549.05	1776.68	1835.07	1041.53	1162.04	1105.56	0.994025	1.32206e-27	0.655645	2.4697e-09	Putative Hat1-Hat2 histone acetyltransferase complex subunit; role in DNA damage repair and morphogenesis; mutations cause constitutive pseudohyphal growth, caspofungin sensitivity; rat catheter and Spider biofilm rep
B9J08_004153	1011.01	1012.49	867.184	951.323	973.608	1129.08	997.464	1209.55	1315.17	1069.72	1534.81	1447.19	-0.0714279	0.585831	-0.186811	0.252643	Essential protein involved in regulation of MTL gene expression; hemoglobin-regulated inhibitor of white-opaque switching, may affect survival in host; activator of MTLalpha1 and MTLalpha2; transcript activated by hem
B9J08_002519	5989.92	6348.68	7105.11	6288.84	5944.17	6270.62	6414.87	6194.41	5945.81	6104.53	5538.35	5900.24	0.0793665	0.383491	0.0943805	0.301739	Putative alanine glyoxylate aminotransferase; regulated by Gcn4p and hemoglobin; stationary phase enriched protein
B9J08_002002	1054.17	1229.99	877.268	1493.87	1257.18	1448.13	1517.46	1562.54	1425.32	1779.24	1821.74	1865.86	-0.401508	0.00234497	-0.265123	0.00635439	Essential protein; regulated by hemoglobin; S. cerevisiae ortholog is essential; Hap43p-induced gene
B9J08_002209	2096.98	2604.97	1992.76	2650.98	2746.32	2652.6	2510.06	2392.7	2760.32	2596.08	3026.7	3105.53	-0.259007	0.0170183	-0.1737	0.119427	Putative role in regulation of cell wall biogenesis; Hap43p-induced gene; possibly an essential gene, disruptants not obtained by UAU1 method; flow model and rat catheter biofilm induced
B9J08_005371	649.77	716.242	578.543	801.656	836.911	636.257	795.784	665.887	700.544	775.914	669.244	706.833	-0.219563	0.140367	0.0192888	0.904808	Ortholog of S. cerevisiae Hch1, a regulator of heat shock protein Hsp90; regulated by Gcn4; induced in response to amino acid starvation (3-aminotriazole treatment); mutants are viable
B9J08_003546	3357.9	3394.96	4238.87	1100.06	1073.22	1218.27	3168.56	2989.16	2953.08	1526.36	1628.6	1579.5	1.70459	1.80024e-55	0.957675	5.35097e-28	Protein with forkhead domain; similar to S. cerevisiae Hcm1p; Hap43p-induced gene
B9J08_000545	8014.2	8938.65	8415.97	4757.55	5227.96	5284.98	7807.19	7931.98	8280.95	4924.74	5659.96	5456.2	0.739441	7.24717e-21	0.596538	4.71828e-12	Putative translation initiation factor; repressed upon phagocytosis by murine macrophage; Spider biofilm repressed
B9J08_000752	2061.77	2076.23	2137.71	2391.87	2322.41	2478.83	1375.31	1650.54	1442.94	2558.79	2458.4	2269.11	-0.189007	0.0247936	-0.690771	1.29759e-10	Histone deacetylase; inducer of filamentation; conserved deacetylation motif; regulates white-to-opaque switch frequency but not opaque-to-white switch; greater expression in white cells than opaque cells; inhibited b
B9J08_001887	5859.29	6021.18	6154.74	15976.1	15638.8	14990.6	6442.81	5679.11	6010.8	14676	14105	13538.6	-1.36197	8.32883e-95	-1.20957	7.37938e-48	Putative 5-aminolevulinate synthase; caspofungin repressed; induced by high iron, nitric oxide; regulated by Ssn6; Hap43-repressed; Spider biofilm induced
B9J08_001161	7767.7	8242.41	8437.4	11744.2	7157	7803.34	10267.4	9672.48	9522.33	8526.87	7693.92	7222.38	-0.118565	0.641931	0.342861	0.000215318	Coproporphyrinogen III oxidase; antigenic; on yeast cell surface, not hyphae; iron-regulated expression; Hap43, macrophage-repressed; farnesol-induced; possibly essential; flow model biofilm induced; rat catheter, Spi
B9J08_000326	2103.8	2152.48	1875.54	2630.4	2517.28	2468.71	2160.16	2318.38	2260.24	2118.53	2510.86	2427.7	-0.304974	0.00062854	-0.0523503	0.648059	Putative protoporphyrinogen oxidase; involved in heme biosynthesis; predicted Kex2p substrate; iron regulated transcript; Yfh1-induced; Hap43-repressed; rat catheter biofilm repressed
B9J08_005584	204.473	236.247	185.285	246.951	227.587	221.586	228.408	223.918	213.688	211.034	255.139	246.485	-0.145342	0.480125	-0.0846578	0.683175	Putative protoporphyrinogen oxidase; involved in heme biosynthesis; predicted Kex2p substrate; iron regulated transcript; Yfh1-induced; Hap43-repressed; rat catheter biofilm repressed
B9J08_001143	4515.44	4334.95	4248.95	5186.91	5557.35	5089.13	4617.98	4386.45	4361.88	4261.62	5152.86	5013.07	-0.266029	0.000513199	-0.0964357	0.361786	Putative ferrochelatase involved in heme biosynthesis; transcript not regulated by iron levels and not affected by a yfh1 null mutation; Spider biofilm repressed
B9J08_004372	3758.89	3528.71	4037.2	5870.7	5551.53	5725.39	4681.15	3969.9	4334.34	5726.12	5349.18	5241.44	-0.590511	1.14879e-13	-0.316462	0.000917414	Putative porphobilinogen synthase; induced in high iron; protein level decrease in stationary phase cultures; Spider biofilm repressed
B9J08_003738	1776.64	2162.48	2252.41	5636.85	5031.64	5055.11	2849.03	2809.24	3075.34	5141.23	4377.11	3732.62	-1.33699	3.62558e-41	-0.588227	1.05888e-06	Hydroxymethylbilane synthase; converts 4-porphobilinogen to hydroxymethylbilane in heme biosynthesis; induced in high iron, CO2; alkaline repressed; regulated by Sef1, Sfu1, and Hap43; rat catheter and Spider biofilm
B9J08_003999	90.8769	48.7495	92.0123	571.542	670.401	655.565	156.727	221.962	211.485	513.941	546.841	605.339	-3.02367	2.33792e-49	-1.47834	4.00217e-18	Putative uroporphyrinogen III synthase; induced in high iron or elevated CO2; alkaline, Hap43-repressed
B9J08_002732	4420.02	4363.7	4259.03	4109.31	4110.39	4584.36	3942.47	4162.53	4148.19	3657.62	4035.33	4688.66	0.034314	0.701453	-0.000579434	0.996115	Putative sphingolipid transfer protein; involved in localization of glucosylceramide which is important for virulence; Spider biofilm repressed
B9J08_001802	2772.88	2539.97	2641.89	4055.99	3714.11	3573.89	2821.08	2846.4	2929.95	5037.53	4269.81	3358.36	-0.503787	2.06724e-09	-0.545917	4.11283e-05	Protein similar to S. cerevisiae Hex3p, which is involved in DNA damage response; transposon mutation affects filamentous growth
B9J08_004669	1880.02	1947.48	2064.6	868.071	935.798	1030.7	2025.3	2117.93	2176.53	1205.26	1305.9	1209.77	1.06296	8.12378e-26	0.778019	3.69495e-16	HAP5-like; ortholog of S. cerevisiae Dpb3; third-largest subunit of DNA polymerase II (DNA polymerase epsilon); phosphorylated protein; mutants have a growth defect
B9J08_000993	1486.97	1843.73	1861.67	1566.83	1389.52	1400.32	1481.01	1487.25	1398.88	1402.65	1266.16	1325.76	0.260941	0.02325	0.142481	0.186308	HAP5-like; ortholog of S. cerevisiae Bur6, a heterodimeric NC2 transcription regulator complex subunit; flucytosine induced
B9J08_004946	184.026	183.748	185.285	236.662	291.574	254.687	145.792	150.582	116.757	252.877	220.167	202.082	-0.496095	0.00942594	-0.694676	0.00122019	Hypha-specific G1 cyclin-related protein involved in regulation of morphogenesis, biofilm formation; Cdc28-Hgc1 maintains Cdc11 S394 phosphorylation during hyphal growth; required for virulence in mice; regulated by N
B9J08_001401	1248.42	1373.73	1181.03	1849.33	2282.42	2150.58	1747.08	1850.01	1971.66	2158.55	2242.21	2780.21	-0.717631	4.12488e-11	-0.352078	0.00337512	Putative HMG1/2-related protein; transcript regulated by Mig1
B9J08_000938	16677	15802.3	13002.7	16721.6	16432.8	17872.2	14884.2	14895.9	15506.7	15087.1	16984.6	13965.4	-0.158624	0.107176	-0.00994438	0.930972	Glycerol permease involved in glycerol uptake; member of the major facilitator superfamily; induced by osmotic stress, at low glucose in rich media, during cell wall regeneration; 12 membrane spans; Hap43p-induced gen
B9J08_002250	65540.4	54479.4	58163.1	65338.2	60805.8	99625.6	58263.5	57000.3	56609.7	70454.5	58616.9	72691.4	-0.334427	0.223452	-0.217763	0.0280749	Glucose, fructose, mannose transporter; major facilitator superfamily; role in macrophage-induced hyphal growth; detected at germ tube plasma membrane by mass spectrometry; Snf3p-induced; 12 probable transmembrane seg
B9J08_001015	433.937	393.746	284.86	378.846	476.988	426.623	277.006	280.631	302.908	553.965	520.611	477.565	-0.198207	0.302593	-0.837164	1.51425e-08	Predicted sugar transporter, involved in glycerol utilization; member of the major facilitator superfamily; 12 transmembrane; gene has intron; oxidative stress-induced via Cap1p; expressed in rich medium, 2% glucose
B9J08_001016	389.635	324.996	277.297	231.049	226.133	190.325	221.119	186.761	230.21	278.347	309.982	339.823	0.623553	0.00104856	-0.528423	0.00405964	Predicted sugar transporter, involved in glycerol utilization; member of the major facilitator superfamily; 12 transmembrane; gene has intron; oxidative stress-induced via Cap1p; expressed in rich medium, 2% glucose
B9J08_001017	2712.67	1378.73	1037.34	235.726	242.857	340.195	1303.63	1097.1	1250.18	216.492	280.574	330.761	2.65397	8.37834e-09	2.15441	9.44289e-46	Predicted sugar transporter, involved in glycerol utilization; member of the major facilitator superfamily; 12 transmembrane; gene has intron; oxidative stress-induced via Cap1p; expressed in rich medium, 2% glucose
B9J08_004264	3063.69	2958.72	2946.91	6622.78	6600.76	7291.21	3274.26	3529.89	3230.65	6892.27	7040.57	7313.91	-1.18588	2.8022e-54	-1.06809	2.33674e-39	Putative MFS glucose transporter; 20 member C. albicans glucose transporter family; 12 probable membrane-spanning segments; expressed in rich medium with 2% glucose; rat catheter and flow model biofilm induced
B9J08_000582	63.6138	112.499	104.617	51.4482	90.8895	68.9584	106.914	64.5353	111.25	102.788	92.1999	90.6196	0.40908	0.261041	-0.00571682	0.987005	Putative glucose transporter of the major facilitator superfamily; the C. albicans glucose transporter family comprises 20 members; 12 probable membrane-spanning segments; gene has intron; expressed in rich medium wit
B9J08_002659	52.2542	9.99989	40.3342	178.665	141.061	153.547	36.4481	46.9348	26.4356	140.083	112.865	89.7134	-2.18936	3.13095e-08	-1.62346	2.05787e-06	glucose in rich media; Spider biofilm induced
B9J08_002660	1547.18	871.24	1004.57	44237	29520.2	48850.2	543.077	509.438	475.841	38712.9	24999.7	29028.2	-5.1546	3.83515e-53	-5.91102	0	glucose in rich media; Spider biofilm induced
B9J08_000347	7822.23	7729.91	8589.91	7266.35	7418.76	7111.91	8690.45	7833.22	7415.19	7826.46	7322.74	7289.44	0.155125	0.0449583	0.106465	0.275683	Putative glucose transporter of the major facilitator superfamily; the C. albicans glucose transporter family comprises 20 members; 12 probable membrane-spanning segments; expressed in rich medium with 2% glucose
B9J08_005025	24587.9	20612.3	20489.7	35639.5	37486.5	40306.7	9772.96	9546.34	9047.59	24491.8	20585.2	18287	-0.780654	7.48605e-19	-1.14654	2.0363e-26	Putative MFS glucose/myo-inositol transporter; 20 member family; 12 transmembrane segments, extended N terminus; expressed in rich medium; Hap43, phagocytosis, rat catheter, Spider and flow model biofilm induced
B9J08_000321	74692.8	61186.8	67374.4	624.861	599.144	631.659	52644.5	42329.3	42863.1	297.449	361.646	272.765	6.78376	0	7.2194	0	Putative MFS glucose/myo-inositol transporter; 20 member family; 12 transmembrane segments, extended N terminus; expressed in rich medium; Hap43, phagocytosis, rat catheter, Spider and flow model biofilm induced
B9J08_002251	201379	188057	230046	49223.7	42982.7	46355.7	125625	104545	95727.7	31308.6	21516	19014.7	2.16875	3.17355e-138	2.19345	7.78684e-17	Putative MFS glucose transporter; 20 member C. albicans glucose transporter family; 12 probable membrane-spanning segments; expressed in rich medium with 2% glucose; rat catheter and Spider biofilm induced
B9J08_005568	83998.6	68600.5	55197.3	3874.51	3418.17	5967.2	75283.6	71620.5	71429	3779.51	3581.49	3764.34	3.97671	1.1295e-36	4.30828	0	Putative MFS glucose transporter; 20 member C. albicans glucose transporter family; 12 probable membrane-spanning segments; expressed in rich medium with 2% glucose; rat catheter and Spider biofilm induced
B9J08_004692	5286.76	4156.2	4269.12	4378.71	4472.49	5094.65	4220.69	4244.66	4347.56	5042.08	5301.49	5000.39	-0.016654	0.892122	-0.246303	0.00267195	Putative glucose transporter of the major facilitator superfamily; the C. albicans glucose transporter family comprises 20 members; 12 probable membrane-spanning segments, extended C terminus; expressed in rich medium
B9J08_002259	1828.9	1598.73	1953.69	2323.59	1990.84	2548.7	2160.16	1819.7	1928.7	2111.25	2212.8	2281.8	-0.34237	0.00349124	-0.148048	0.166223	Glucose and galactose sensor; fermentation, filamentation, virulence roles; 20-member glucose transporter family; extended C terminus; high-glucose repressed; macrophage induced; flow model biofilm repressed; Spider b
B9J08_004436	9237.63	8993.65	10565	6027.85	5742.76	6506	9685.48	9297	8577.25	6471.11	5705.27	5476.14	0.663836	3.18539e-14	0.655785	5.81199e-12	Putative glucose transporter of the major facilitator superfamily; the C. albicans glucose transporter family comprises 20 members; 12 probable membrane-spanning segments, extended N terminus; expressed in rich medium
B9J08_004797	17571	16396.1	9135.69	2179.53	1574.93	1216.43	17937.3	14619.2	16347.1	2976.31	1418.77	620.744	3.12418	8.21713e-18	3.29572	1.65323e-07	Putative MFS glucose transporter; glucose, fluconazole, Snf3 induced, expressed at high glucose; 20 member C. albicans glucose transporter family; 12 TM regions predicted; flow model biofilm induced; Spider biofilm re
B9J08_002480	53.3902	34.9996	35.2924	105.703	55.9879	16.55	52.2423	27.3786	77.1039	39.1141	15.8965	43.4974	-0.513912	0.378186	0.685757	0.200671	Putative MFS glucose transporter; glucose, fluconazole, Snf3 induced, expressed at high glucose; 20 member C. albicans glucose transporter family; 12 TM regions predicted; flow model biofilm induced; Spider biofilm re
B9J08_002481	54936.2	45628.2	32848.4	4258.04	2387.12	1915.21	99316.3	83153.8	87385.1	2499.66	1115.14	654.273	3.971	3.40599e-21	5.99254	7.49957e-25	Putative MFS glucose transporter; glucose, fluconazole, Snf3 induced, expressed at high glucose; 20 member C. albicans glucose transporter family; 12 TM regions predicted; flow model biofilm induced; Spider biofilm re
B9J08_003369	33806.2	34934.6	29237.2	20825.3	18617.8	15790.6	21667.2	18288.9	19093.1	19989.1	15091.4	21556.6	0.834788	1.3632e-16	0.0734556	0.606787	Putative histone H4; regulated by Efg1; flucytosine, fluconazole-induced; amphotericin B, caspofungin repressed; colony morphology-related gene regulation by Ssn6; Hap43-induced; rat catheter and Spider biofilm repres
B9J08_002073	10875.7	12136.1	10232.3	3201.01	3338.92	3025.9	7597	6403.66	6345.65	4029.66	3285.81	4129.53	1.80427	1.45418e-105	0.843262	6.03187e-14	Putative histone H4; regulated by Efg1; flucytosine, fluconazole-induced; amphotericin B, caspofungin repressed; colony morphology-related gene regulation by Ssn6; Hap43-induced; rat catheter and Spider biofilm repres
B9J08_000855	19114.8	18588.5	18096.2	8954.79	9002.42	8867.14	13561.1	11776.7	11295.7	8355.86	7038.98	6132.23	1.06432	5.64073e-65	0.779604	5.6082e-11	Putative histone H1; farnesol regulated; Hap43-induced; contains 5' UTR intron; Spider biofilm repressed
B9J08_004754	93050	96323.9	89219.1	47659.7	44733.6	43412.6	88971.1	85372.4	84122.5	49691.3	41622.7	40563.1	1.04435	5.9317e-56	0.983876	2.02829e-25	Putative histone H3; reduced mRNA abundance in fkh2 mutant; farnesol regulated; Spider biofilm induced; rat catheter biofilm repressed
B9J08_003368	59435.7	60376.8	57084.2	10946.3	12290.4	11451.7	36609.7	29908.2	28901.8	10831.9	10304.9	9224.17	2.35763	3.2999e-253	1.66488	1.01139e-56	Putative histone H3; farnesol regulated; Hap43-induced; rat catheter and Spider biofilm repressed
B9J08_002072	65575.6	68670.5	64024.2	14587.9	16432.8	15042.1	44436.3	40861.6	39877	16157.8	15075.5	13072.8	2.11307	3.11561e-195	1.51142	2.07112e-56	Putative histone H3; farnesol regulated; Hap43-induced; rat catheter and Spider biofilm repressed
B9J08_001649	3882.71	4074.96	4372.47	3889.48	4226.73	3842.36	3772.38	3561.18	3444.34	3884.12	3955.06	4385.99	0.0513924	0.578555	-0.168121	0.0756785	Component of the HIR complex, a nucleosome assembly factor involved in chromatin formation; involved in regulation of white-opaque switching frequency
B9J08_005247	2908.06	3296.21	2716.25	2278.69	2360.95	2345.51	2620.62	3039.03	3390.37	2412.34	2421.84	2420.45	0.359968	0.000107429	0.333631	0.00288042	ATP phosphoribosyl transferase; enzyme of histidine biosynthesis; acid upregulated/alkaline repressed by Rim101; regulated by Gcn2, Gcn4; strain CA9 is a his1 mutant; flow model biofilm induced; Spider biofilm repress
B9J08_002944	1560.81	1414.98	1280.61	2265.59	1912.32	2002.55	1591.57	1624.14	1676.46	2214.95	2391.63	2639.75	-0.529289	7.45668e-07	-0.552467	4.20149e-08	Imidazoleglycerol-phosphate dehydratase, enzyme of histidine biosynthesis; functionally complements S. cerevisiae his3-1 mutation; hyphal-induced expression; regulated by Gcn2p and Gcn4p; fungal-specific (no human or
B9J08_003463	2758.11	3398.71	3480.08	2756.69	2703.42	2633.29	3896.3	3743.05	3530.26	3245.56	3266.74	3487.95	0.259255	0.0113428	0.173146	0.0563223	Multifunctional enzyme that catalyzes three steps of histidine biosynthesis, with phosphoribosyl-AMP cyclohydrolase, phosphoribosyl-ATP diphosphatase, and histidinol dehydrogenase activities; required for wild-type ad
B9J08_003531	2692.23	2269.97	2328.04	1581.8	1781.43	1712.93	1794.46	1936.06	1841.68	1694.64	1692.98	1668.31	0.529579	1.07697e-07	0.154466	0.115149	Putative histidinol-phosphate aminotransferase; Gcn4p-regulated; protein present in exponential and stationary growth phase yeast cultures
B9J08_003874	5700.25	5764.94	5632.92	6864.12	6627.66	6665.98	5350.58	5376.97	5353.21	6833.14	6156.73	6357.87	-0.229747	0.000696522	-0.253202	0.00289809	Putative imidazole glycerol phosphate synthase; histidine biosynthesis; no human/murine homolog; transcription induced by histidine starvation; regulated by Gcn2p and Gcn4p; higher protein level in stationary phase
B9J08_002215	548.669	772.491	555.855	684.728	652.95	776.012	602.609	702.066	650.977	727.704	805.159	786.578	-0.164311	0.316644	-0.23101	0.0740791	Ortholog of S. cerevisiae Hit1; protein of unknown function required for high temperature growth; flow model biofilm induced; Spider biofilm induced
B9J08_001957	2646.79	2548.72	2528.45	3265.56	3234.94	3153.7	2610.9	2983.29	2834.12	3230.1	3461.47	3044.82	-0.314016	4.13645e-05	-0.193977	0.0575372	Putative HSP40 co-chaperone; repressed during the mating process
B9J08_003224	9241.04	9097.4	9918.42	7372.99	6901.79	7437.4	8589.61	7977.94	9045.38	7547.2	7459.45	7242.32	0.388051	1.5555e-07	0.216777	0.0127227	HMG-CoA reductase; enzyme of sterol pathway; inhibited by lovastatin; gene not transcriptionally regulated in response to lovastatin and fluconazole
B9J08_001260	2119.7	2138.73	2278.88	2598.6	2473.65	2465.95	1993.71	1967.35	1882.44	2331.38	2394.81	2765.71	-0.197697	0.0195953	-0.3445	0.000741827	ATP-dependent 3' - 5' helicase involved in maintenance of mitochondrial DNA; ortholog of S. cerevisiae Hmi1; rat catheter biofilm repressed
B9J08_005121	6702.17	7104.92	8749.99	4589.18	4152.56	4021.66	6221.69	6261.88	6016.3	4687.32	3806.42	4212	0.829846	1.21693e-15	0.555551	1.2926e-08	HMG-box transcription factor; binds upstream of hexose and ergosterol metabolism and cell cycle genes; activates pseudohyphal growth when expressed in S. cerevisiae; repressed in hyphae; Spider biofilm repressed
B9J08_001449	6192.12	6351.18	5862.32	3706.14	3384.73	3469.07	4586.39	5217.58	4803.57	3831.36	3696.74	3154.47	0.80954	2.0857e-27	0.465132	8.78752e-06	hLh domain Myc-type transcript factor; required for morphogenesis induced by elevated temperature or Hsp90 compromise; acts downstream of Pcl1; Spider biofilm induced
B9J08_002973	1090.52	1152.49	944.071	1961.58	1883.23	2325.28	1445.78	1337.64	1647.82	2320.47	2570.47	2182.12	-0.945321	1.74882e-16	-0.661191	6.60054e-09	Major type I protein arginine methyltransferase (PRMT); involved in asymmetric dimethylation of arginine residues; involved in nuclear export of Npl3p; Spider biofilm repressed
B9J08_004152	17517.7	18404.8	20852.8	5807.09	4745.16	5467.03	17597.2	18986.1	20680.4	4587.26	4578.2	4752.09	1.83387	2.14329e-86	2.05492	1.06838e-125	Heme oxygenase; utilization of hemin iron; transcript induced by heat, low iron, or hemin; repressed by Efg1; induced by low iron; upregulated by Rim101 at pH 8; Hap43-induced; Spider and flow model biofilm induced
B9J08_003049	2045.87	2176.23	1813.78	9083.88	7847.04	8446.95	2189.32	2272.43	2771.33	10425.3	10399.5	8494.68	-2.06406	9.61413e-119	-2.00522	6.2041e-67	Putative choline/ethanolamine transporter; mutation confers hypersensitivity to toxic ergosterol analog; colony morphology-related gene regulation by Ssn6; clade-associated gene expression
B9J08_000238	10052.1	10137.4	9571.8	8501.11	8441.09	8072.74	8134.01	6232.55	7558.38	5975.36	7220.2	7087.36	0.258273	0.000145518	0.125953	0.315472	Protein with similarity to protein kinase C inhibitor-I; protein level decreases in stationary phase cultures
B9J08_000646	867.874	989.989	722.233	510.74	551.881	513.051	772.7	843.848	733.588	559.422	606.453	666.96	0.717957	1.58822e-07	0.373354	0.00425636	Putative dinucleoside triphosphate hydrolase; induced upon low-level peroxide stress
B9J08_002374	1991.34	1878.73	1723.02	2538.73	2700.51	2504.57	2595.11	2516.88	2522.4	2585.17	3083.93	3146.31	-0.461855	3.03492e-07	-0.193623	0.0671878	Protein with similarity to mannosyltransferases; similar to S. cerevisiae Hoc1p and C. albicans Och1p
B9J08_002838	4641.54	4851.2	4485.91	3114.02	3005.17	2825.46	3991.07	3881.9	4050.16	2724.34	2796.2	3016.73	0.651778	2.78067e-17	0.495843	8.17547e-09	Ortholog of S. cerevisiae Hof1; a protein localized to the bud neck and required for cytokinesis in S. cerevisiae; periodic mRNA expression, peak at cell-cycle G2/M phase; mutant is viable
B9J08_004369	2404.83	2327.47	2209.56	1294.62	1193.92	1451.81	1939.04	2126.73	2155.6	1277.12	1498.25	1183.49	0.825512	7.99936e-17	0.665845	7.28473e-09	or NaCl; mutant induces protective mouse immune response
B9J08_004662	28003.7	26268.5	24716	4152.33	3953.33	4306.68	32283.3	32837.7	30887.8	4891.99	5865.03	5304.87	2.67766	1.13823e-289	2.59329	9.17109e-200	Putative ion transporter; alkaline induced by Rim101; Plc1-regulated; caspofungin repressed; rat catheter and Spider biofilm induced
B9J08_003646	4936.89	5324.94	5068.24	4363.74	5074.54	4645.04	5510.96	5111.98	5387.36	4547.24	5158.42	5107.32	0.129317	0.142876	0.125853	0.181928	Aspartate-semialdehyde dehydrogenase; forms a homodimer; conserved in bacteria, archaea, and fungi but not in mammals; ketoconazole-repressed; protein present in exponential and stationary growth phase yeast cultures;
B9J08_003217	1045.08	1041.24	1018.44	1023.35	878.356	1064.72	1410.54	1594.8	1429.73	1238.92	1315.44	1239.68	0.0747778	0.542264	0.23954	0.0255795	Putative L-aspartate 4-P-transferase; fungal-specific (no human or murine homolog); regulated by Gcn2 and Gcn4; early-stage flow model biofilm induced
B9J08_000055	16973.5	17917.3	17119.3	13286.7	13736.7	13306.2	16723.6	16370.5	16854.9	11767.9	12599.6	12916.9	0.374432	6.34306e-09	0.435802	1.3546e-08	Putative homoserine dehydrogenase; Gcn4-regulated; induced by amino acid starvation (3-ATtreatment); macrophage-induced protein; protein level decreases in stationary phase cultures; flow model biofilm repressed
B9J08_002850	1647.14	1674.98	1375.14	1795.07	1809.79	2101.85	1330.36	1690.63	1265.6	1601.86	1531.63	1558.66	-0.273206	0.0155532	-0.115712	0.398169	Putative protein deacetylase, deacetylates tubulin in vitro; genetic evidence suggests that Set3p and Hos2p function together as a complex involved in regulation of white-opaque switching, filamentous growth and virul
B9J08_001423	4343.91	4523.7	4212.4	4755.68	4665.18	4356.33	3850.14	4148.84	3884.93	4221.59	4201.45	4917.92	-0.0673124	0.412729	-0.152556	0.133144	Histone deacetylase; similar to S. cerevisiae Hos3p; greater expression and longer mRNA in white cells, compared to opaque cells; has conserved deacetylation motif
B9J08_002171	3610.08	3738.71	3181.36	5735.07	5857.65	5103.84	2672.86	2341.85	2196.36	4062.41	4472.49	4287.21	-0.657527	1.99866e-13	-0.817411	7.67682e-17	have D-amino-acid N-acetyltransferase activity, role in D-amino acid metabolic process, cellular detoxification of nitrogen compound and cytosol, nucleus localization
B9J08_004643	3311.33	3151.22	3463.7	2873.61	3024.08	2683.86	3226.87	3066.41	3148.04	3070.91	3120.49	3252.34	0.217459	0.0126313	0.0132575	0.898127	have DNA binding, nucleosome binding activity
B9J08_004804	5768.41	5276.19	6206.42	17924.5	18061.6	20077.9	5735.72	4540.94	5006.24	28712.5	24938.5	26047.7	-1.69265	1.30299e-90	-2.3699	5.2457e-123	3-hydroxypropionate dehydrogenase; involved in degradation of toxic propionyl-CoA; rat catheter and Spider biofilm induced
B9J08_003078	1523.32	1514.98	1409.17	2541.54	2745.59	2777.65	1721.57	1726.81	1913.28	3423.85	3670.51	3260.49	-0.851258	1.51437e-22	-0.935761	1.28614e-22	Putative hypoxanthine-guanine phosphoribosyltransferase; protein abundance affected by URA3 expression in the CAI4 strain background; protein level decreases in stationary phase; Spider biofilm induced
B9J08_004131	1157.54	1201.24	1052.47	865.265	911.803	958.063	1276.9	1438.36	1323.98	1016.97	1303.52	1558.66	0.326056	0.00264368	0.0733519	0.658747	Putative hypoxanthine-guanine phosphoribosyltransferase; protein abundance affected by URA3 expression in the CAI4 strain background; protein level decreases in stationary phase; Spider biofilm induced
B9J08_003822	6517.01	6344.93	6859.33	7520.79	6973.04	7201.1	7689.34	6846.61	6372.08	6965.95	6414.25	5897.52	-0.129603	0.0889953	0.129964	0.237828	Putative serine/threonine kinase; predicted role in cellular ion homeostasis; Spider biofilm repressed
B9J08_000313	2829.68	3166.22	3133.46	24246.1	23957.7	25956.9	2603.61	2657.68	2497.06	16539.8	16800.2	20291.5	-3.0148	0	-2.77515	1.15033e-184	Protein of unknown function; mutants are viable; rat catheter and Spider biofilm induced
B9J08_002235	8816.19	9672.39	9589.44	10424.3	10764.2	10676.6	8362.41	8731.83	8776.62	13551.7	11114.9	7726.22	-0.175086	0.0162668	-0.311559	0.0516837	Predicted protein serine/threonine kinase; Spider biofilm induced
B9J08_002369	3983.81	4313.7	4046.02	4340.35	4383.78	4048.32	4762.55	4022.7	4512.78	4323.47	4563.1	5017.61	-0.0418885	0.624923	-0.0507465	0.654973	Ortholog of S. cerevisiae Hrt1; component of a nuclear ubiquitin-protein ligase complex involved in cell cycle control; induced by hydroxyurea; Spider biofilm induced
B9J08_003993	6388.64	6961.17	6605.98	5616.27	5512.99	5380.6	6803.65	6107.39	6139.67	4712.79	5371.44	4370.58	0.281036	9.38263e-05	0.411482	5.03812e-05	Protein described as having a role in Ty3 transposition; repressed in hyphae; stationary phase enriched protein; rat catheter and Spider biofilm repressed
B9J08_004240	4969.83	4503.7	4795.98	4972.7	4798.24	5056.03	4562.09	4602.54	4292.48	4992.05	4338.96	4238.28	-0.0472904	0.573256	0.00136022	0.990353	ESCRT-0 complex subunit; SH3-domain-containing protein
B9J08_000153	488.463	603.743	558.376	315.237	290.846	266.639	426.443	420.457	318.329	150.999	211.424	163.115	0.926541	5.77875e-10	1.15995	3.36568e-09	complex, which acts in chromosome segregation by coupling kinetochores to spindle microtubules; expression regulated during planktonic growth
B9J08_000290	5655.95	6322.43	7034.53	2974.64	2757.95	2848.44	4918.07	4784.41	4663.68	2804.39	2556.96	3034.85	1.15577	1.35994e-36	0.788761	1.25951e-17	Probable protein kinase involved in determination of morphology during the cell cycle of both yeast-form and hyphal cells via regulation of Swe1p and Cdc28p; required for full virulence and kidney colonization in mous
B9J08_003116	1521.05	1316.24	1594.46	1923.23	1861.42	1828.78	1414.19	1425.64	1245.78	1625.51	1657.21	1633.87	-0.332835	0.00103684	-0.253517	0.0146245	Ortholog(s) have protein-arginine omega-N monomethyltransferase activity, protein-arginine omega-N symmetric methyltransferase activity
B9J08_003789	2225.35	2253.73	2290.22	3048.54	3128.78	2925.68	1983.99	2027.97	1806.43	3371.09	3155.46	2973.23	-0.41995	9.53541e-08	-0.693806	7.80665e-13	have role in mismatch repair, proteasome regulatory particle assembly and cytosol, nucleus, proteasome regulatory particle, base subcomplex localization
B9J08_000476	66185.6	68763	65627.4	53988.8	41364.9	39170.2	72276.6	61815.1	56785.9	41069.8	30262.2	25659.8	0.584614	1.92989e-08	0.988794	1.13792e-11	Heat-shock protein; roles in biofilm and virulence; complements chaperone, prion activity in S. cerevisiae; guanidine-insensitive; heat shock/stress induced; repressed in farnesol-treated biofilm; sumoylation target;
B9J08_003627	76927.3	77920.4	78602.4	28594	23824.7	20075.2	153183	117377	130192	26280.1	22480.1	19883.7	1.69556	4.20662e-61	2.55819	1.45558e-104	Small heat shock protein; role in stress response and virulence; fluconazole-downregulated; induced in cyr1 or ras1 mutant; stationary phase enriched protein; detected in some, not all, biofilm extracts; Spider biofil
B9J08_003991	12085.5	12167.4	10943.2	23058.1	23170.3	20865	16766.1	15480.7	15024.2	21567.3	19972.4	18694.8	-0.923129	6.47795e-35	-0.336508	0.000185846	stress-induced; sumoylation target; protein present in exponential and stationary phase cells; Hap43-repressed
B9J08_000483	50885.4	49659.5	48320.3	70601.9	68494.3	56933	44521.4	36822.3	34511.7	50008.7	42622.6	37115.1	-0.389118	6.35861e-06	-0.150907	0.259455	Putative hsp70 chaperone; role in entry into host cells; heat-shock, amphotericin B, cadmium, ketoconazole-induced; surface localized in yeast and hyphae; antigenic in host; farnesol-downregulated in biofilm; Spider b
B9J08_004285	5242.46	4736.2	4361.13	8536.65	8610.51	7851.15	9414.55	8344.61	8305.19	7842.83	7569.13	6717.63	-0.794028	1.2029e-20	0.24911	0.011326	stress-induced; stationary phase enriched protein; rat catheter and Spider biofilm induced
B9J08_004918	27986.7	29097.2	29138.9	29321.7	29552.2	26870.8	30412.3	27178.2	26559	32804.9	27793.5	25099.8	0.0157613	0.839927	-0.0135221	0.920606	Essential chaperone, regulates several signal transduction pathways and temperature-induced morphogenesis; activated by heat shock, stress; localizes to surface of hyphae, not yeast cells; mediates echinocandin and bi
B9J08_002917	1067.8	1109.99	1186.08	1545.32	1567.66	1692.7	1299.98	1327.86	1298.65	1447.22	1628.6	1835.05	-0.50723	2.47762e-07	-0.308404	0.00755089	Putative histone deacetylase, involved in regulation of white-opaque switching
B9J08_001173	1977.71	2034.98	1904.53	3125.24	3314.92	3017.62	2355.76	2353.58	2081.8	3063.63	2940.06	3103.72	-0.669344	3.56258e-16	-0.40977	1.16586e-05	Putative histone deacetylase; role in regulation of white-opaque switch; Spider biofilm induced
B9J08_002059	4739.23	4207.45	4269.12	2884.84	2796.49	3022.22	3652.1	3893.63	3943.31	2801.66	2657.11	2530.1	0.610633	1.3421e-13	0.538095	2.47093e-09	Histone H3K56 deacetylase; reduced copy number increases opaque cell formation; repressed by MMS, hydroxyurea and high-levels of hydrogen peroxide; Hap43p-induced; ectopic expression blocks genotoxin-induced switching
B9J08_002388	88.6049	163.748	131.086	184.278	195.594	157.225	104.485	129.071	83.7128	145.541	143.069	115.087	-0.48263	0.0707246	-0.33207	0.234193	ABC transporter related to mammalian P-glycoproteins; functional homolog of S. cerevisiae Ste6p (a-pheromone transporter); required for mating of MTLa cells; a-type specific, not regulated during white-opaque or yeast
B9J08_002389	357.828	417.495	341.58	496.709	556.971	504.776	221.119	270.853	241.225	313.822	329.058	392.383	-0.474666	0.00123642	-0.480826	0.00734667	ABC transporter related to mammalian P-glycoproteins; functional homolog of S. cerevisiae Ste6p (a-pheromone transporter); required for mating of MTLa cells; a-type specific, not regulated during white-opaque or yeast
B9J08_002544	1283.64	1257.49	1424.3	1204.82	1136.48	1257.8	1422.69	1384.58	1368.04	1322.6	1247.08	1372.89	0.148015	0.170293	0.0966019	0.375625	MAP kinase kinase involved in mating and hyphal growth signal transduction pathways; phosphorylates Cek1p; wild-type virulence in mouse systemic infection; functional homolog of S. cerevisiae Ste7p; mutants are hypers
B9J08_000009	562.301	532.494	558.376	963.484	932.89	865.199	607.469	586.685	708.254	908.72	1063.48	1086.53	-0.732329	1.24931e-10	-0.671185	2.74911e-07	UDP-glucose:ceramide glucosyltransferase (glucosylceramide synthase [GCS], EC 2.4.1.80); involved in glucosylceramide biosynthesis, which is important for virulence
B9J08_005144	70898.7	73521.7	72529.6	29067.3	28591.7	28110.2	53888.5	46571	45664.2	28557.8	25792.9	25372.6	1.34653	4.14758e-115	0.88714	7.91584e-22	Putative histone H2A; farnesol regulated; rat catheter biofilm repressed; Spider biofilm repressed; Hap43-induced
B9J08_003996	8107.35	8912.4	7914.32	2980.25	2898.28	3174.85	5859.64	4934.02	5386.26	2466.01	2676.18	2593.53	1.46921	1.96765e-78	1.07783	2.36837e-31	Putative histone H2A; amphotericin B repressed; flucytosine induced; RNA abundance regulated by tyrosol and cell density; Spider biofilm repressed
B9J08_000788	7915.37	7941.16	8581.09	6735.97	6789.81	6585.07	8570.17	9075.04	8410.93	6802.21	7323.53	7220.57	0.288821	5.96398e-05	0.301551	0.000207899	Putative tRNA-His synthetase; downregulated upon phagocytosis by murine macrophage; stationary phase enriched protein; Spider biofilm repressed
B9J08_004745	659.993	601.243	586.106	343.3	341.745	274.914	366.911	705.977	541.93	286.533	321.905	359.76	0.951477	4.87477e-11	0.755226	0.000414298	have UDP-galactose transmembrane transporter activity, role in UDP-galactose transmembrane transport, UDP-glucose transport and endoplasmic reticulum localization
B9J08_003836	2051.55	2024.98	1541.52	1761.4	1875.23	2242.53	2148.01	2132.6	1933.1	1636.42	1821.74	1729.02	-0.0582875	0.683893	0.273951	0.00616423	kinase; involved in GlcNAc utilization; required for wild-type hyphal growth and mouse virulence; GlcNAc-induced transcript; induced by alpha pheromone in SpiderM medium
B9J08_002566	10977.9	10639.9	8949.14	9107.26	6993.4	8604.17	14619.3	13998.3	14256.5	10242.4	10994.8	10690.4	0.31511	0.00397781	0.439017	5.1851e-09	Hexokinase II; antigenic in humans; repressed by human neutrophils; Efg1-regulated; fluconazole-induced; gene regulation by Ssn6; present in exponential and stationary growth phase; flow model biofilm induced; Spider
B9J08_002646	10974.5	7316.17	3941.4	4482.54	4796.06	13511.3	11849.3	10969.1	12083.3	6185.48	5313.42	7459.8	-0.0308515	0.96604	0.894466	1.37139e-14	Putative sugar transporter; induced by ciclopirox olamine; Snf3-induced; alkaline repressed; colony morphology-related gene regulation by Ssn6; possibly essential gene
B9J08_002454	1120.06	1309.99	1222.63	1720.24	1569.12	1425.14	1227.09	1225.19	1178.59	1631.88	1577.73	1470.76	-0.360638	0.00100431	-0.352837	0.000540963	Protein of RAM cell wall integrity signaling network; involved in regulation of Ace2 activity and cellular morphogenesis; role in cell separation, azole sensitivity; required for hyphal growth
B9J08_004301	2558.18	2952.47	3059.09	1619.21	1508.77	1388.36	2541.65	2573.59	2557.65	1521.81	1425.92	1457.16	0.931812	9.57258e-21	0.814574	4.04579e-20	subunit with a predicted role in DNA replication and DNA repair; cell-cycle regulated periodic mRNA expression
B9J08_004967	6758.97	6707.43	7396.28	9453.37	9223.47	10186.5	5670.11	5169.67	5211.12	10865.5	10606.2	11249.5	-0.460571	3.70714e-09	-1.01419	1.4658e-37	Putative hydantoin utilization protein A; induced upon adherence to polystyrene; regulated by Gcn2p and Gcn4p
B9J08_004126	1264.32	1089.99	1147	835.331	821.641	912.09	1041.2	1008.12	1132.33	645.837	721.703	631.618	0.455226	3.73993e-05	0.683467	7.0563e-09	Protein similar to S. cerevisiae Iah1p, which is involved in acetate metabolism; mutation confers hypersensitivity to tunicamycin; transposon mutation affects filamentous growth
B9J08_003374	57194.5	53688.2	59334.1	55494.8	51083.5	59176.5	57613.5	59357.8	57418.1	50704.6	52362.4	57710.2	0.0461235	0.596548	0.131228	0.123283	Isocitrate lyase; glyoxylate cycle enzyme; required for virulence in mice; induced upon phagocytosis by macrophage; farnesol regulated; Pex5-dependent peroxisomal localization; stationary phase enriched; rat catheter,
B9J08_004224	46183.6	52561.9	50482	31594.8	24897.2	22333.3	49648.4	48648.9	51476.7	25722.5	25580.7	25672.5	0.929146	9.83729e-18	0.9741	4.61576e-43	Putative mitochondrial NAD-isocitrate dehydrogenase subunit 1; soluble protein in hyphae; protein level decrease in stationary phase cultures
B9J08_002770	21760.5	23232.2	21510.7	13734.8	12708.5	13665.7	22879.7	21617.4	24069.6	13542.6	15401.4	14708.5	0.737192	6.80417e-27	0.665452	4.74554e-15	Putative mitochondrial NAD-isocitrate dehydrogenase subunit; induced by ciclopirox; induced in high iron; present in exponential and stationary growth phases; Spider biofilm repressed
B9J08_001421	2786.51	3334.96	3045.23	3570.5	3630.49	3491.14	3445.56	3850.61	3928.99	4202.49	4648.94	4316.21	-0.214923	0.0167576	-0.215944	0.0259276	have isopentenyl-diphosphate delta-isomerase activity, role in farnesyl diphosphate biosynthetic process and cytosol, nucleus localization
B9J08_003180	7086.12	7904.91	8257.16	3140.21	3112.06	2569.85	5982.35	6480.91	6207.96	3587.58	2605.44	2121.4	1.4056	7.77274e-49	1.17993	3.08007e-15	Putative isocitrate dehydrogenase; transcriptionally induced by interaction with macrophage; alkaline induced; Spider biofilm repressed
B9J08_000980	14997	14109.8	14128.3	20494.1	20949.7	23158.1	12719.2	11139.2	11366.2	21065.2	21449.2	21211.3	-0.571871	2.06512e-14	-0.841953	1.37749e-25	Isocitrate dehydrogenase; white-opaque switch regulated; morphology-regulation by Ssn6; protein in exponential and stationary phase yeast; Hap43-repressed; Spider biofilm repressed by Bcr1, Tec1, Ndt80, Rob1, Brg1; Sp
B9J08_004098	254.455	173.748	248.307	11661.9	13784.7	13585.7	177.381	121.248	165.223	12981.3	10899.5	10193.8	-5.84063	0	-6.19384	0	Putative GPI-anchored protein; adhesin-like protein; possibly an essential gene, disruptants not obtained by UAU1 method
B9J08_004100	164837	175224	217798	460443	433192	458706	146726	133105	137449	411044	422446	436124	-1.26937	2.01505e-39	-1.59163	7.06206e-103	Putative GPI-anchored protein; adhesin-like protein; possibly an essential gene, disruptants not obtained by UAU1 method
B9J08_000675	3319.28	3874.96	4067.45	3060.7	3157.86	2915.56	3331.36	3267.83	3085.26	2746.17	2761.23	2925.2	0.309402	0.00119405	0.213394	0.0163839	Putative GPI-anchored protein; adhesin-like protein; possibly an essential gene, disruptants not obtained by UAU1 method
B9J08_001155	27425.5	29109.7	37665.8	33895	35878.1	34292.6	10810.5	9828.93	10556.6	17226.6	15410.1	13057.4	-0.135644	0.231567	-0.537602	7.23418e-07	Putative GPI-anchored protein; adhesin-like protein; possibly an essential gene, disruptants not obtained by UAU1 method
B9J08_004892	9573.88	9963.64	9620.96	8444.05	7708.16	12632.3	16464.8	14013.9	13158.3	16752.7	13219.6	13297.5	0.0257394	0.872122	0.0247515	0.861776	Putative GPI-anchored protein; adhesin-like protein; possibly an essential gene, disruptants not obtained by UAU1 method
B9J08_004110	220.376	267.497	350.403	262.853	159.966	272.156	219.904	277.697	208.18	1520.9	1261.39	898.04	0.281011	0.272757	-2.36747	3.24353e-37	Putative GPI-anchored protein; adhesin-like protein; possibly an essential gene, disruptants not obtained by UAU1 method
B9J08_004109	473.696	487.495	529.386	1385.36	1239.73	1382.85	417.938	459.57	309.517	1281.67	986.38	1527.85	-1.41911	3.3686e-37	-1.66252	2.85406e-21	Putative GPI-anchored protein; adhesin-like protein; possibly an essential gene, disruptants not obtained by UAU1 method
B9J08_004451	180.618	249.997	172.681	206.728	206.501	190.325	172.521	120.27	133.28	179.197	152.607	106.931	0.00542852	0.981284	-0.0333212	0.919005	Putative GPI-anchored protein; adhesin-like protein; possibly an essential gene, disruptants not obtained by UAU1 method
B9J08_001531	273341	272259	318375	70917.1	60785.4	67817.4	265204	257066	252385	51669.7	47863.7	45021.6	2.1226	9.84976e-137	2.43525	1.26782e-203	Putative GPI-anchored protein; adhesin-like protein; possibly an essential gene, disruptants not obtained by UAU1 method
B9J08_004263	1718.71	1478.73	1499.93	3933.45	3890.07	3513.2	1958.48	1917.48	1874.73	2871.7	2967.88	2499.29	-1.26281	6.96243e-43	-0.5229	1.89584e-07	Putative D-amino acid oxidase; Spider biofilm induced
B9J08_002089	4147.39	4121.2	3768.72	7635.84	7772.14	8310.87	5129.47	5189.23	5419.3	7409.85	7022.29	7658.26	-0.970989	4.13563e-37	-0.475212	6.41351e-09	Putative D-amino acid oxidase; Spider biofilm induced
B9J08_003709	4633.58	4558.7	4480.87	3155.18	3334.55	3204.27	3752.94	4169.37	4227.49	3410.2	3513.13	3301.27	0.503521	4.36137e-12	0.263048	0.00456052	Putative thiol-specific monooxygenase; mutant is viable; flow model biofilm induced
B9J08_001561	3959.96	4143.7	4223.74	2367.55	2655.43	2319.76	2618.19	2489.5	2350.57	2156.73	2219.16	2500.19	0.754333	4.60586e-19	0.130963	0.216681	Putative mitochondrial translation initiation factor; transcript regulated by Nrg1, Mig1, and Tup1
B9J08_001179	4506.36	4357.45	4053.58	4169.17	4484.85	4558.61	4591.25	4590.81	4537.01	4663.67	5073.38	4776.56	-0.0252246	0.781504	-0.0675085	0.453906	Predicted membrane protein; estradiol-induced; upregulation associated with CDR1 and CDR2 overexpression or fluphenazine; putative drug-responsive regulatory site; similar to S. cerevisiae Wwm1p; Hap43-repressed; Spid
B9J08_000890	16309	15902.3	17045	10246.6	10377.4	11876.5	13864.9	14894	15595.9	10901.9	10329.6	10981.3	0.607438	3.95697e-14	0.475506	1.33525e-08	GPI-anchored protein; alkaline, hypha-induced; regulated by Nrg1, Rfg1, Tup1 and Tsa1, Tsa1B in minimal media at 37; oralpharyngeal candidasis induced ; Spider biofilm induced; regulated in Spider biofilms by Tec1, Ef
B9J08_001624	7062.27	7524.92	6360.19	7145.68	7617.99	6757.01	8161.95	7887.98	7733.52	8567.81	8301.17	8785.57	-0.0316723	0.74238	-0.0956411	0.250357	Putative isoleucyl-tRNA synthetase, the target of drugs including the cyclic beta-amino acid icofungipen/PLD-118/BAY-10-8888 and mupirocin; protein present in exponential and stationary growth phase yeast cultures
B9J08_003105	3386.3	3521.21	3413.28	4618.17	4383.78	4436.33	3692.19	4072.57	3483.99	4374.41	4501.1	4309.87	-0.373025	2.71453e-07	-0.215276	0.0225822	Putative threonine dehydratase; regulated by Gcn4 and Gcn2; induced by amino acid starvation (3-AT); protein present in yeast exponential and stationary phase cultures; early-stage flow model biofilm induced
B9J08_002629	5661.63	5442.44	5312.76	5679.88	5310.86	6078.46	6961.59	7318.89	7041.79	6791.3	7055.68	7340.18	-0.0483361	0.583148	0.0231991	0.802816	Putative acetolactate synthase; regulated by Gcn4p; induced by amino acid starvation (3-AT treatment); stationary phase enriched protein
B9J08_000013	966.703	921.24	916.342	3969.93	4193.28	4519.08	1399.61	1369.91	1514.54	5144.87	5059.07	5396.4	-2.16936	3.4799e-133	-1.85068	1.42244e-99	Dihydroxyacid dehydratase; repressed by nitric oxide; macrophage-induced protein; protein in exponential and stationary growth phase; Sef1, Sfu1p, Hap43-regulated; farnesol-repressed; flow model biofilm induced; Spide
B9J08_003440	5708.2	5208.69	5906.43	6654.59	6370.99	6737.7	7892.23	7497.83	7744.53	7339.8	6887.17	7202.44	-0.224366	0.00498868	0.124031	0.137607	Ketol-acid reductoisomerase; antigenic; regulated by Gcn4; GlcNAc, amino acid starvation (3-AT)-induced; macrophage-repressed protein; protein present in exponential and stationary phase; flow model and Spider biofilm
B9J08_004459	4218.96	4548.7	4286.76	4432.96	4430.32	4595.39	5066.29	4896.86	5376.34	5089.38	5635.32	4995.86	-0.0365234	0.657544	-0.0216876	0.838809	Putative regulatory subunit of acetolacetate synthase; alkaline induced; regulated by Gcn2 and Gcn4; protein present in exponential and stationary growth phase yeast; Spider biofilm repressed
B9J08_002977	111.324	114.999	117.221	192.697	234.858	271.237	268.501	200.451	182.846	104.607	144.658	144.085	-1.01798	4.75899e-06	0.738781	0.00185183	Putative serine/threonine protein kinase; mutation confers hypersensitivity to amphotericin B
B9J08_000075	20699.5	23484.7	18636.9	45454.9	45683.2	45637.6	29950.6	27186	28092.2	58759.4	60398.1	61730	-1.11522	2.85993e-40	-1.07206	3.72846e-47	dehydrogenase; enzyme of GMP biosynthesis; target of mycophenolic acid and mizoribine monophosphate; antigenic during infection; repressed in core stress response; snoRNA snR54 encoded within IMH3 intron
B9J08_000056	4938.02	4971.2	5151.43	5575.11	5712.22	5199.47	4279.01	4127.33	4109.64	5784.34	5152.86	5197.03	-0.12297	0.115637	-0.352987	6.9525e-05	Putative protein with a role in autophagy; rat catheter biofilm induced
B9J08_003315	3221.58	3192.46	3149.85	4481.6	4455.77	4679.98	2869.68	3307.92	3108.39	4707.34	4910.44	4853.58	-0.502064	4.54431e-12	-0.625615	2.36262e-12	Protein of unknown function; early-stage flow model biofilm induced; Hap43-repressed; Spider biofilm repressed
B9J08_003674	750.87	788.741	765.088	760.497	824.55	833.018	896.624	739.223	818.402	885.98	867.156	801.077	-0.0624433	0.610668	-0.0456307	0.750221	Predicted subunit of the mitochondrial inner membrane peptidase complex involved in protein targeting to mitochondria
B9J08_002081	946.255	1127.49	1003.31	1526.61	1628.74	1571.33	1567.27	1349.38	1563.01	1650.98	2036.35	1868.58	-0.612729	2.26434e-09	-0.297522	0.0118722	Putative SSU processome component; Hap43-induced; repressed by prostaglandins; Spider biofilm induced
B9J08_004083	4038.34	3889.96	3401.93	1521.93	1870.87	2283.9	3310.7	3078.14	3242.77	1608.23	1601.58	1275.92	1.00382	6.81676e-15	1.11535	3.77428e-24	Protein with similarity to S. cerevisiae Inn1p, which is an essential protein of the contractile actomyosin ring required for ingression of the plasma membrane into the bud neck during cytokinesis; contains a C2 membr
B9J08_002762	31163.9	30102.2	28024.7	319.914	371.556	340.195	40960.4	38803.3	39815.3	299.268	418.079	338.011	6.43914	0	6.835	0	Inositol-1-phosphate synthase; antigenic in human; repressed by farnesol in biofilm or by caspofungin; upstream inositol/choline regulatory element; glycosylation predicted; rat catheter, flow model induced; Spider bi
B9J08_002613	1432.45	1187.49	1221.37	1095.38	913.985	821.065	1319.42	1251.59	1169.78	790.468	660.501	940.631	0.449618	0.000553033	0.659707	1.92409e-06	Transcriptional activator that forms a heterodimer with Ino4p; likely regulates genes involved in phosphatidylcholine and phosphatidylinositol biosynthesis, fatty acid beta-oxidation, and peroxisome biogenesis
B9J08_005275	3114.8	3028.72	2628.02	4630.34	4264.54	4125.55	2496.7	2247	2579.67	4090.61	3803.25	4765.68	-0.561886	4.33303e-10	-0.775825	7.18253e-13	Transcription factor; activator that forms a heterodimer with Ino2; likely regulates genes involved in phosphatidylcholine and phosphatidylinositol biosynthesis, fatty acid beta-oxidation, and peroxisome biogenesis; g
B9J08_000504	4203.05	4264.95	4685.06	9076.39	7744.51	6732.18	4236.49	4225.11	3792.41	6462.01	6384.84	6715.82	-0.832158	1.05683e-15	-0.661237	3.61615e-15	Putative phosphatidylinositol-4,5-bisphosphate phosphatase; involved in maintenance of phosphoinositide levels; affects hyphal growth, virulence, cell integrity; interacts with Irs4p
B9J08_004383	8459.5	8911.15	9431.89	2502.25	2496.92	2327.12	6508.42	5562.75	5609.86	2680.68	2716.72	2561.82	1.87879	3.03389e-134	1.1645	8.30445e-37	Protein structurally similar to alpha-subunit of human leukocyte integrin; role in morphogenesis, adhesion, and mouse cecal colonization and systemic virulence; similar to S. cerevisiae Bud4; Hap43-induced gene
B9J08_002400	1625.56	1578.73	1503.71	1752.98	1887.59	1691.78	1654.74	1732.68	1585.03	1464.5	1753.39	1871.29	-0.172462	0.0723449	-0.0192225	0.891002	Putative inositol polyphosphate multikinase; moderately induced at 42 deg
B9J08_001348	252.183	308.747	213.015	277.82	210.137	311.692	283.08	248.363	278.675	263.793	216.193	248.298	-0.0374478	0.876702	0.167039	0.390099	Putative Aurora kinase; Hap43-induced; induced during planktonic growth; possibly an essential gene, disruptants not obtained by UAU1 method
B9J08_004142	1064.4	1031.24	1284.39	782.948	727.843	749.348	1037.56	910.339	932.957	773.186	798.801	637.056	0.588829	8.30158e-07	0.395146	0.00282178	Putative Aurora kinase; Hap43-induced; induced during planktonic growth; possibly an essential gene, disruptants not obtained by UAU1 method
B9J08_000498	31803.5	31134.7	31189.6	23332.2	24060.3	23378.8	30533.8	31858.9	31943	21690.1	22053.3	21906.4	0.41906	6.16721e-12	0.5369	7.57929e-14	Putative inorganic pyrophosphatase; antigenic; soluble protein in hyphae; macrophage-induced protein; protein present in exponential and stationary phase yeast; possibly essential (UAU1 method); sumoylation target; Sp
B9J08_004082	1633.51	1502.48	1715.46	3861.42	4140.93	4101.65	2082.4	1987.88	2189.75	4038.76	3246.87	2801.96	-1.31142	6.88377e-53	-0.675354	2.14831e-07	Inositol phosphoryl transferase; catalyzes the synthesis of the most abundant sphingolipid, mannose-(inositol-P)2-ceramide, M(IP)2C, from MIPC; required for wild-type membrane localization of Cdr1; Spider biofilm indu
B9J08_004935	4113.31	3893.71	4291.81	821.3	870.358	996.679	3036.13	2960.8	2980.61	857.781	781.315	832.794	2.20156	3.24545e-117	1.87479	3.60477e-93	Actomyosin ring component at bud neck; cell-cycle regulated ser phosphorylation at CDK sites regulate association with Bni1/Bnr1, Iqg1 degradation, and ring disassembly; mutation causes cytokinetic defects; rat cathet
B9J08_003924	8324.32	8341.16	8635.29	9358.89	8933.35	8184.91	6512.06	6291.22	5363.12	8364.05	7041.37	7394.56	-0.0576687	0.484327	-0.314761	0.00338963	GTPase-activating protein; negatively regulates RAS by converting it from the GTP- to the GDP-bound inactive form; Spider biofilm induced; flow model biofilm repressed
B9J08_003925	2972.81	3101.22	3444.79	2818.42	3114.97	2651.68	3372.67	2922.67	3051.11	3371.09	3049.75	3072	0.156119	0.119925	-0.00946921	0.93665	GTPase-activating protein; negatively regulates RAS by converting it from the GTP- to the GDP-bound inactive form; Spider biofilm induced; flow model biofilm repressed
B9J08_002793	7382.61	8294.91	8588.65	8554.43	7992.46	7740.82	8021.02	7979.89	7756.65	7717.3	7021.5	7256.81	0.00656454	0.944718	0.124718	0.147242	Ortholog(s) have ubiquitin-protein transferase activity and role in double-strand break repair via nonhomologous end joining, double-strand break repair via synthesis-dependent strand annealing
B9J08_001611	4380.26	4354.95	4734.22	6355.25	6332.45	5718.95	4835.45	5093.4	4825.6	6810.4	6817.23	7422.65	-0.442783	2.7982e-08	-0.498622	1.41895e-09	Putative protein kinase; role in cell wall regulation; mutant is hypersensitive to caspofungin; Spider biofilm induced
B9J08_003057	2571.82	3068.72	3251.94	962.548	771.47	821.985	1691.19	2103.27	1932	704.963	724.087	776.61	1.80775	6.11188e-56	1.39149	4.28738e-34	Putative cohesin complex subunit; cell-cycle regulated periodic mRNA expression
B9J08_002003	1699.4	1553.73	1959.99	1225.4	1321.9	1105.17	1755.58	1853.92	1615.88	1303.5	1024.53	1087.43	0.520518	7.46578e-06	0.627265	2.31312e-07	murine infection, adherence, hyphal growth, and agar-embedded filamentous growth; antigenic in human infection; similar to S. cerevisiae Irs4p
B9J08_001641	1391.55	1386.23	1172.21	3478.83	3503.24	3885.58	1410.54	1143.06	1430.83	3803.16	3102.21	3106.44	-1.45236	1.17321e-51	-1.31676	3.99361e-27	Putative mitochondrial iron-sulfur protein; alkaline repressed; induced in high iron; regulated by Sef1, Sfu1, Hap43; Spider biofilm induced
B9J08_001229	1134.82	1163.74	1149.52	1956.9	1993.02	1978.65	1256.25	1331.77	1292.04	1623.69	1697.75	1610.31	-0.774504	2.36717e-19	-0.331926	0.000689058	Protein required for maturation of mitochondrial [4Fe-4S] proteins; role in biotin biosynthetic process; rat catheter and Spider biofilm induced
B9J08_004259	2215.12	2504.97	2273.84	1325.49	1399.7	1293.66	2188.1	2127.71	1836.17	1030.61	1073.02	745.799	0.806065	7.0338e-19	1.1228	9.65947e-16	Mitochondrial membrane localized inositol phosphosphingolipid phospholipase C; hydrolyzes complex sphingolipids to produce ceramide; mutant is viable
B9J08_001687	6334.12	5997.43	5775.35	6458.15	7058.84	7327.98	6372.35	5430.75	5615.36	6214.59	6158.32	5381.9	-0.195793	0.0178795	-0.0146812	0.905832	Putative inosine 5'-monophosphate 5'-nucleotidase; fungal-specific (no human or murine homolog)
B9J08_003823	1432.45	1262.49	1170.95	1138.41	1079.77	1195.28	1347.37	1296.57	1430.83	1021.51	1282.85	1176.24	0.18818	0.10005	0.240905	0.0476795	Protein with a positive role in the multivesicular body sorting pathway; rat catheter biofilm repressed
B9J08_003152	13375.9	13799.8	13524.5	12472	13199.3	11721.1	12468.9	12506.2	12001.8	12310	10895.5	10411.3	0.129823	0.0820329	0.150738	0.114926	have lipid binding activity and role in endoplasmic reticulum membrane organization, protein localization to plasma membrane, regulation of phosphatidylinositol dephosphorylation
B9J08_005097	32033	31950.9	27036.5	45699.1	42430.9	38909.1	35635.3	28358.4	28123.1	38253.6	34510.6	32864.1	-0.47331	7.38839e-08	-0.184707	0.107705	Protein with similarity to NifU; possible role in iron-sulfur cluster biogenesis; induced in low iron; rat catheter biofilm induced; rat catheter and Spider biofilm induced
B9J08_000045	5742.28	6344.93	6197.59	7019.4	6778.9	6495.89	5743.01	6311.75	6113.23	7815.54	8190.69	8520.96	-0.142789	0.0677396	-0.418735	5.80285e-07	Ortholog of S. cerevisiae Isw2; an ATPase involved in chromatin remodeling; required for chlamydospore formation; Hap43-induced gene; repressed by high-level peroxide stress
B9J08_002121	2353.71	2446.22	2115.02	2216.95	2111.54	1906.93	2957.16	2719.28	2871.57	1919.32	1884.53	1779.77	0.15693	0.119232	0.62758	4.30558e-12	Putative pre-mRNA-splicing factor; mutation confers resistance to 5-fluorocytosine (5-FC); rat catheter biofilm induced
B9J08_000172	4278.03	3566.21	3966.61	2638.82	2603.08	2906.37	4577.88	4130.26	4669.19	2964.48	2823.22	2153.12	0.543612	6.39967e-09	0.765416	5.11534e-10	MFS inositol transporter; uptake of exogenous inositol; 12 transmembrane motifs; expressed in rich medium; fluconazole, caspofungin repressed; possibly essential (UAU1 method); flow model, rat catheter and Spider biof
B9J08_003593	4091.73	3778.71	3930.06	2737.98	2562.36	2605.71	3693.41	3635.49	4025.92	2421.44	2928.94	2951.48	0.586018	4.1375e-14	0.46598	9.07574e-06	molecule
B9J08_005185	1952.72	2093.73	2040.66	1211.37	1345.16	1324	1823.62	1665.21	1598.25	1374.45	1245.49	1425.45	0.656173	7.57224e-13	0.344013	0.00141431	in protein folding and ER-associated degradation of misfolded proteins, and also has a role in karyogamy; has J domain and 4 tetratricopeptide repeats
B9J08_004204	17908.4	14212.3	16639.1	33551.7	25587.2	39758.7	3488.09	3205.25	3022.47	26420.2	20494.6	20960.3	-1.01246	1.77972e-06	-2.79184	2.84403e-144	Dicarboxylic acid transporter; regulated by glucose repression; induced by Rgt1; disruptants not obtained by UAU1 method; rat catheter and Spider biofilm induced
B9J08_004719	3891.8	4233.7	3885.94	5012.92	4758.97	4719.52	4466.11	5048.42	5473.27	5274.03	6100.29	5907.49	-0.26314	0.000618364	-0.190876	0.0794411	Ortholog of S. cerevisiae Jip5; predicted role in biogenesis of the large ribosomal subunit; repressed in core stress response; Hap43-induced gene
B9J08_001992	5503.73	5792.44	5408.56	8769.57	7817.95	7413.49	5585.07	5378.92	4865.25	8214.87	7598.54	6847.21	-0.514893	3.02735e-10	-0.504568	3.79248e-07	Putative karyopherin; mutation confers hypersensitivity to cytochalasin D
B9J08_002819	25185.4	27547.2	26354.6	9632.03	9917.86	10722.6	22518.9	21824.7	21693.7	10239.7	9431.41	9033.86	1.39285	5.75126e-82	1.21535	2.40979e-51	Similar to Hsp70 family chaperones; role in translocation of proteins into the ER; induced in high iron; protein present in exponential and stationary growth phase yeast cultures; flow model and Spider biofilm repress
B9J08_003034	2052.68	2341.22	2436.43	568.736	512.617	620.626	1711.85	1690.63	1784.4	393.87	557.173	565.466	2.01386	9.69656e-75	1.7878	1.11047e-39	Kinesin-like microtubule motor protein; required for nuclear fusion during mating; C-terminal motor domain; mutants are viable; null has high-frequency white-opaque switching phenotype
B9J08_000981	34.0788	59.9993	40.3342	23.3855	23.2677	8.27501	72.8962	64.5353	46.2623	38.2045	30.2034	21.7487	1.29097	0.0168641	1.03795	0.011721	Transcription factor; required for gene regulation in response to pheromones; ortholog of S. cerevisiae Kar4; role in karyogamy; opaque-specific, a-specific; induced by alpha factor
B9J08_001115	57.934	54.9994	60.5012	108.509	122.883	94.7029	47.3826	40.0901	64.9875	104.607	100.943	97.8691	-0.905316	0.00237999	-0.981309	0.00185105	Ortholog of S. cerevisiae Kar5; involved in nuclear membrane fusion during karyogamy; induced by alpha factor
B9J08_002510	3923.61	3723.71	4090.14	3025.15	2796.49	3141.75	3740.79	3595.4	3588.63	3069.09	3036.24	3104.63	0.397205	2.37334e-06	0.259919	0.00171167	Ortholog of S. cerevisiae Kar9; role in mitotic spindle positioning; nonessential; localizes to bud tip, bud neck, hyphal tip; wild-type localization requires actin and microtubule cytoskeleton; induced by alpha facto
B9J08_005424	5471.92	6129.93	7474.42	3123.37	3132.42	2729.83	5685.91	6805.54	6583.57	2378.68	2286.72	2366.98	1.09401	5.96822e-23	1.45397	3.74219e-53	Ortholog of Kch1 a potassium transporter; mediates K+ influx and activates high-affinity Ca2+ influx system during mating pheromone response in S. cerevisiae; induced by alpha pheromone in SpiderM medium
B9J08_003090	4600.64	4986.19	4857.74	4920.32	4727.71	5142.46	5343.29	5390.66	5169.26	5206.72	4976.41	4528.26	-0.0264957	0.7578	0.125802	0.186039	Putative bZIP transcription factor; Spider biofilm induced
B9J08_001274	35311.3	35333.4	41534.1	19645.7	20915.5	20525.7	26184.3	23508.5	23923.1	20275.7	17525.1	17193.3	0.884644	2.58273e-27	0.433819	4.5346e-06	Kelch repeat domain-containing protein; localizes to sites of polarized growth; mutant colonies exhibit slightly decreased filamentation ratio; not required for buccal epithelial cell adherence or virulence in mice
B9J08_004636	10153.2	11023.6	11655.3	11174.5	11332.8	10808.1	11224.8	10110.5	10618.3	13354.3	12286.4	13187	-0.0134206	0.878077	-0.267691	0.00154469	5'->3' exoribonuclease of cytoplasmic stress granules; role in filamentous growth; complements slow growth/mating of S. cerevisiae kem1 mutant; required for SD or Spider medium biofilm formation
B9J08_004549	5304.94	5518.69	5808.12	4403.03	4419.41	4769.17	5585.07	4771.7	4954.47	5393.2	5154.45	4994.04	0.298838	0.000149931	-0.00856253	0.9403	Subtilisin-like protease (proprotein convertase); processes aspartyl proteinase Sap2; required for hyphal growth and wild-type virulence in mice; functional homolog of S. cerevisiae Kex2, which processes alpha-factor;
B9J08_002363	39467.8	42989.5	43375.6	27681.9	25282.6	25334.4	34507.9	32245.2	28514.1	29436.5	25240.5	25285.6	0.692352	4.23244e-22	0.265562	0.0103483	Putative 2-oxoglutarate dehydrogenase; regulated by Efg1 under yeast but not hyphal growth conditions; transcript induced in an RHE model of oral candidiasis; stationary phase enriched protein; Hap43-repressed; rat ca
B9J08_000469	21815	24979.7	26118.9	16057.4	15108	14256.9	17444.1	16393	14548.4	16900	14817.2	13750.6	0.690734	2.6914e-16	0.102586	0.371541	Putative dihydrolipoamide S-succinyltransferase; induced in high iron; Hap43-repressed; Spider biofilm repressed
B9J08_002945	6722.62	6848.67	6966.46	6721	6592.03	6494.97	6656.64	7127.24	6814.88	7419.85	6821.2	6780.16	0.0598987	0.410754	-0.0155413	0.880072	Member of the GCK-III subfamily of eukaryotic Ste20p kinases; in RAM cell wall integrity signaling network; role in cell separation, azole sensitivity; required for hyphal growth; constitutive expression is MTL, white
B9J08_002611	30348.3	29864.7	38893.5	12473.8	11815.6	11398.4	28774.6	26953.3	25023.5	12538.3	11345.4	10022.5	1.48184	2.06989e-50	1.26488	5.02805e-37	Protein with similarity to S. cerevisiae Kin2p, transcription is positively regulated by Tbf1
B9J08_002993	1157.54	1254.99	1329.77	1178.63	1255.73	1107.01	1005.97	978.786	993.538	1006.05	983.2	1294.95	0.0862427	0.451491	-0.12666	0.373224	Protein similar to S. cerevisiae Kin3p; induced under Cdc5p depletion; shows Mob2p-dependent hyphal regulation; mutants are hypersensitive to caspofungin
B9J08_003988	1650.55	1663.73	1797.39	696.889	699.486	598.559	1225.87	1190.97	1090.47	620.368	770.187	797.452	1.36438	7.76465e-39	0.694276	4.419e-08	family; involved in formation of the mitotic spindle
B9J08_003828	1092.79	994.989	1028.52	289.045	325.748	308.934	755.691	885.894	744.603	313.822	225.731	231.986	1.76033	6.14513e-49	1.64414	1.4007e-24	Putative kinesin-related motor protein involved in mitotic spindle positioning; repressed by alpha pheromone in SpiderM medium; periodic mRNA expression, peak at cell-cycle G2/M phase
B9J08_004970	333.972	341.246	455.02	142.184	194.14	191.245	359.621	354.944	454.913	234.685	186.784	228.361	1.10376	3.62889e-08	0.863139	2.13995e-06	Putative kinesin, involved in mitotic spindle organization
B9J08_000317	1577.85	1711.23	1541.52	1912.94	1890.5	1873.83	1885.58	1902.81	1756.87	2074.87	2215.98	1961.91	-0.225553	0.0122344	-0.159825	0.119927	S. cerevisiae Smy1 ortholog; Tn mutation affects filamentous growth; filament induced; has Mob2-dependent hyphal regulation; regulated by Nrg1, Tup1; oralpharyngeal candidasis induced; Spider biofilm induced; flow mod
B9J08_002068	1792.55	1752.48	1701.6	2111.25	2599.44	2432.85	2157.73	2059.26	2078.5	2509.67	2506.09	2102.37	-0.43847	1.33971e-05	-0.164113	0.136538	Snf1p complex scaffold protein; similar to S. cerevisiae Gal83p and Sip2p with regions of similarity to Sip1p (ASC and KIS domain); interacts with Snf4p; mutants are hypersensitive to caspofungin and hydrogen peroxide
B9J08_003948	4861.91	5114.94	5693.42	3016.73	2889.56	2926.6	5333.58	5453.24	5520.64	3134.59	2706.38	2537.35	0.834948	1.56442e-23	0.97428	9.77176e-23	Scaffold protein of Snf1p complex; similar to S. cerevisiae Gal83p and Sip2p; interacts with Snf4p; interaction with Snf1p complex is regulated by carbon source, decreased on ethanol; N-terminal myristoylation; Hog1p-
B9J08_004639	24232.3	24388.5	25370.2	20674.7	20430.5	20065.1	26313.1	25825.9	24906.7	23729.5	21828.3	21094.4	0.282276	8.14929e-06	0.222404	0.00816065	Protein kinase involved in negative regulation of PolIII transcription; effector kinase of the TOR signaling pathway, phosphorylates Rpc53p to regulate ribosome and tRNA biosynthesis; Spider and flow model biofilm ind
B9J08_003700	2326.45	2027.48	2552.4	2803.46	3131.69	2546.87	2258.57	1958.55	2335.15	3033.62	2902.71	2966.88	-0.288881	0.0105621	-0.429106	1.76598e-05	Putative TORC1 subunit; heterozygous null mutant displays sensitivity to rapamycin; likely to be essential for growth, based on an insertional mutagenesis strategy
B9J08_005473	3284.06	3292.46	3090.6	3833.36	3354.19	3073.71	3059.21	3227.74	2972.9	4348.03	3094.26	1938.35	-0.0778793	0.449928	-0.00660431	0.987302	Cell wall glycoprotein; beta glucan synthesis; increases glucan content in S. cerevisiae kre1, complements killer toxin sensitivity; caspofungin induced; Spider/rat catheter/flow model biofilm induced; Bcr1-repressed
B9J08_004129	10917.7	11566.1	10945.7	11679.7	11986.5	12384	12488.3	11881.3	12968.9	11478.6	12542.4	13234.1	-0.101453	0.157997	0.0172782	0.868808	YEF3-subfamily ABC family protein; predicted not to be a transporter; repressed in core stress response; mutation confers hypersensitivity to amphotericin B
B9J08_000408	1319.99	1464.98	1389.01	1028.03	1209.19	1151.15	1415.4	1118.61	1227.05	1139.77	1301.93	1351.14	0.30701	0.00422184	0.000438542	0.997388	UDP-glucose:glycoprotein glucosyltransferase; 1,6-beta-D-glucan biosynthesis, hyphal growth, virulence in mouse IV model; partially complements S. cerevisiae kre5 mutant defects; flow biofilm repressed, Bcr1-repressed
B9J08_002262	21.5833	49.9994	21.4275	62.6732	98.8878	121.367	26.7286	17.6005	14.3193	94.6015	78.6878	55.2779	-1.60378	0.000186015	-1.95974	4.07004e-06	Essential beta-1,6-glucan synthase subunit; change in mRNA length, not abundance, at yeast-hypha transition; alkaline induced by Rim101, on cell wall regeneration; Spider biofilm induced; Bcr1-repressed in RPMI a/a bi
B9J08_002263	27540.2	27304.7	32375.7	14190.3	14792.4	15200.3	26595	24462.8	25365	13242.4	12501.8	11547.7	0.98896	1.06086e-32	1.04844	1.01171e-35	Essential beta-1,6-glucan synthase subunit; change in mRNA length, not abundance, at yeast-hypha transition; alkaline induced by Rim101, on cell wall regeneration; Spider biofilm induced; Bcr1-repressed in RPMI a/a bi
B9J08_000049	9863.55	9771.14	10165.5	4879.16	5193.06	5753.89	9983.14	9949.2	10259.2	5132.13	5460.46	4209.28	0.920461	3.58291e-30	1.04178	6.47534e-24	Protein of beta-1,6-glucan biosynthesis; required for serum-induced hyphal growth; required for efficient utilization of galactose and for growth on glucose; similar to S. cerevisiae Kre9p and Knh1p; O-glycosylated by
B9J08_000050	2295.78	2077.48	2518.36	0	5.81693	0	2948.65	3163.21	3457.56	0	0	0	10.1547	2.22068e-13	14.2995	1.36287e-32	Protein of beta-1,6-glucan biosynthesis; required for serum-induced hyphal growth; required for efficient utilization of galactose and for growth on glucose; similar to S. cerevisiae Kre9p and Knh1p; O-glycosylated by
B9J08_001471	903.089	1336.24	945.332	1359.17	1434.6	1599.84	1581.85	1692.59	1492.51	2080.32	2185.77	2430.42	-0.457856	0.00161225	-0.475979	4.77808e-06	Putative nucleolar protein; repressed benomyl treatment or in an azole-resistant strain that overexpresses MDR1; F-12/CO2 early biofilm induced
B9J08_001878	4918.71	5018.69	3795.19	5587.27	6277.92	6274.3	5328.72	6196.37	6942.65	7277.95	8366.34	9551.3	-0.394534	0.000275422	-0.433175	0.000486156	Putative tRNA-Lys synthetase; repressed upon phagocytosis by murine macrophages; stationary phase enriched protein; Spider biofilm repressed
B9J08_001619	6557.9	6576.18	6545.48	9268.15	9638.65	9482.25	6334.68	6066.32	5858.79	9079.02	6946.78	6067.89	-0.521129	1.45268e-15	-0.262324	0.0554011	Putative serine/threonine protein kinase; mRNA binds She3 and is localized to hyphal tips; mutation confers hypersensitivity to amphotericin B
B9J08_000566	5596.88	5649.94	5510.65	4222.49	4167.83	3805.59	4688.44	4474.45	4340.95	3629.42	3598.97	3883.05	0.466044	4.18074e-10	0.294961	0.000555892	3-ketosphinganine reductase, catalyzes the second step in phytosphingosine synthesis
B9J08_002960	932.624	891.24	782.735	735.241	807.099	891.863	1029.05	957.274	1124.61	767.728	931.537	820.107	0.106298	0.430602	0.317385	0.0128908	Zn-ribbon protein; required for synthesis of diphthamide on translation factor eEF2; involved in modification of wobble nucleosides in tRNAs; rat catheter and Spider biofilm induced
B9J08_002982	1560.81	1661.23	1513.79	1715.56	1509.49	1650.41	1932.97	1699.43	2157.81	1669.17	1864.66	1922.95	-0.0335915	0.753676	0.0993139	0.437679	Protein similar to S. cerevisiae Kti12p, which associates with Elongator complex; has a role in resistance to killer toxin; predicted Kex2p substrate; Hap43p-induced gene
B9J08_003123	1274.55	1362.48	1210.02	1881.13	2046.83	2033.81	1233.16	1154.79	1309.66	1758.31	1708.08	1736.27	-0.624968	2.60004e-11	-0.479206	1.86547e-06	Mannosyltransferase; transcription elevated in chk1, nik1, and sln1 homozygous null mutants; fungal-specific (no human or murine homolog); possibly an essential gene, disruptants not obtained by UAU1 method
B9J08_001997	3086.41	3227.46	2849.86	2732.37	2903.37	3006.59	2772.49	2810.22	3103.98	2408.7	2728.64	2719.49	0.0917663	0.319398	0.159019	0.125238	Mannosyltransferase; induced during cell wall regeneration; fungal-specific (no human or murine homolog); Bcr1-repressed in RPMI a/a biofilms
B9J08_001422	6016.05	6386.18	6420.69	5666.78	6006.71	5956.17	7209.44	7325.74	7661.92	6121.81	5753.75	6409.52	0.101821	0.186327	0.293713	0.00057819	have role in protein lipoylation and mitochondrion localization
B9J08_002101	2761.52	2782.47	2592.73	3001.77	2999.35	3291.62	2302.31	2557.95	2875.97	2603.36	2736.59	2968.7	-0.183976	0.0322448	-0.0882397	0.467856	Ceramide synthase; required for biosynthesis of ceramides with C18:0 fatty acids, which serve as precursors for glucosylsphingolipids; caspofungin induced
B9J08_004239	9796.53	9131.15	8117.25	11642.3	11113.2	10244.5	9085.3	9029.08	9018.95	10799.1	10081.6	9937.34	-0.27933	0.00160222	-0.17017	0.0382265	Putative ceramide synthase component; Hap43p-repressed gene; amphotericin B repressed
B9J08_002962	10263.4	10533.6	10609.1	8401.02	9200.93	8377.99	10169	9312.64	9885.82	9596.6	9460.82	8572.61	0.281024	0.000109384	0.101317	0.279119	Putative aminopeptidase; positively regulated by Sfu1; clade-associated gene expression; virulence-group-correlated expression; induced by alpha pheromone in SpiderM medium; Hap43-induced; Spider and flow model biofil
B9J08_000871	21761.6	22711	22901	12172.6	12366.1	11954.6	17770.9	17904.6	18595.2	11394.9	12126.7	11786	0.892165	1.50981e-45	0.634109	1.57502e-17	Putative aminopeptidase; positively regulated by Sfu1; clade-associated gene expression; virulence-group-correlated expression; induced by alpha pheromone in SpiderM medium; Hap43-induced; Spider and flow model biofil
B9J08_002637	4821.02	4763.7	4862.79	6195.29	6086.69	6027.89	4421.16	4252.49	4099.72	5624.24	5632.14	5690.91	-0.334055	8.90363e-07	-0.39442	6.81e-07	Putative aminopeptidase yscI precursor; mutant is viable; protein present in exponential and stationary growth phase yeast cultures; Spider biofilm repressed
B9J08_002952	2956.91	2811.22	2568.78	4058.79	3786.09	4620.22	3212.29	3053.69	2791.16	3938.7	3982.08	4567.23	-0.572453	3.93972e-09	-0.449777	5.7743e-06	Putative bud formation and morphogenesis protein; mutation confers hypersensitivity to 5-fluorocytosine (5-FC), 5-fluorouracil (5-FU); macrophage-induced; Spider biofilm induced
B9J08_004737	24444.7	24292.2	23461.9	14114.6	13538.2	15280.3	28411.3	27485.2	29085.8	15477.4	14823.5	14802.7	0.757492	1.38736e-26	0.927578	2.28763e-36	of pyruvate dehydrogenase complex; sumoylation target; Spider biofilm repressed
B9J08_005453	27580	29252.2	34116.4	18483.9	15891.8	16450.7	24225.9	23197.5	23023.2	17535.8	16337.7	15553	0.847745	5.10712e-20	0.524582	1.16818e-10	Putative serine palmitoyltransferase component; mutation confers hypersensitivity to aureobasidin A
B9J08_000324	4639.26	4707.45	4957.32	5084.01	4916.76	5787.91	4043.31	3753.8	3998.39	4995.69	5021.71	4801.02	-0.134757	0.139406	-0.315774	0.000159775	Putative sphingosine kinase; Tac1p-regulated expression; rat catheter biofilm induced
B9J08_004876	1081.43	907.49	836.934	639.828	705.303	807.274	1029.05	926.962	992.437	835.04	681.166	655.179	0.400651	0.00395262	0.454357	0.000635629	Predicted component of U2 snRNP; induced by alpha pheromone in SpiderM medium
B9J08_002485	8056.23	8836.15	8562.18	4622.85	4771.34	4770.09	8325.97	7225.02	7881.12	5593.31	5541.53	5303.06	0.853046	3.2854e-33	0.524732	1.43735e-09	Putative membrane protein; mutation increases resistance to miltefosine; early-stage flow model biofilm induced
B9J08_004781	1578.99	1247.49	1201.2	4137.37	3899.52	3636.41	2026.52	1719.96	1637.91	5715.21	4520.97	3838.64	-1.52652	6.34573e-45	-1.37423	2.70307e-23	3-isopropylmalate dehydratase; antigenic in humans; repressed in hyphae; alkaline repressed; upregulated by human whole blood or PMNs; regulated by Sef1, Sfu1, and Hap43; rat catheter biofilm induced, Spider biofilm r
B9J08_000229	2880.8	2766.22	3104.47	1281.53	1398.97	1285.39	2609.69	2988.18	3182.19	1343.52	1146.14	1078.37	1.14882	1.16008e-37	1.31324	8.00331e-29	Isopropyl malate dehydrogenase; leucine biosynthesis; induced by human whole blood or PMNs; protein level decreases in stationary phase; GlcNAc-induced protein; flow model biofilm repressed
B9J08_000451	1701.67	1716.23	1433.12	1974.67	2017.75	2035.65	1798.11	1560.58	1526.66	2317.74	2346.33	2086.97	-0.305816	0.00200671	-0.454175	2.00274e-05	Zn(II)2Cys6 transcription factor; predicted regulator branched-c ofhain amino acid biosynthesis genes; alkaline induced; induced by Mnl1 under weak acid stress; required for yeast cell adherence to silicone substrate;
B9J08_001277	2383.25	1737.48	1707.9	7318.74	4665.9	7232.36	2629.12	2435.72	2457.41	7946.53	5180.68	5987.23	-1.71304	4.61088e-11	-1.33276	5.92301e-23	Putative 2-isopropylmalate synthase; regulated by Nrg1, Mig1, Tup1, Gcn4; induced by human whole blood or PMNs; macrophage/pseudohyphal-repressed after 16h; Spider biofilm repressed
B9J08_000390	600.923	531.244	514.26	750.208	809.28	778.771	519.993	547.572	633.353	752.264	683.551	599.902	-0.498206	5.21397e-05	-0.245206	0.105944	Putative mitochondrial carrier protein; Hap43-repressed; rat catheter biofilm induced
B9J08_003154	2513.88	2721.22	2325.52	3481.64	3661.76	3467.23	2776.13	2981.34	3196.51	3446.59	4434.34	4458.48	-0.481732	2.01127e-08	-0.447999	0.000133849	have tRNA binding activity, role in tRNA 3'-trailer cleavage, endonucleolytic and nucleolus, nucleoplasm localization
B9J08_003079	6194.39	6523.68	6655.14	4511.54	4959.66	5092.81	5349.37	5169.67	5549.27	4646.39	4652.12	4260.93	0.418895	1.55524e-07	0.258461	0.00320607	Protein similar to S. cerevisiae Hsp70p; predicted Kex2p substrate; possibly essential, disruptants not obtained by UAU1 method; flow model biofilm repressed
B9J08_004867	1206.39	1264.99	1165.91	1231.95	1118.3	1169.54	1204	1359.15	1611.47	1415.38	1662.78	1424.54	0.055651	0.608396	-0.0946001	0.516972	tRNA ligase; functional homolog of S. cerevisiae Trl1
B9J08_004868	1312.03	977.489	981.885	1114.09	1105.94	1212.75	1135.97	1237.9	1295.34	1447.22	1455.33	1369.26	-0.060842	0.673683	-0.205032	0.0617193	tRNA ligase; functional homolog of S. cerevisiae Trl1
B9J08_000904	2306	2331.22	2549.87	3710.82	3621.04	3116.92	2039.88	1936.06	1749.16	3637.61	3104.59	2997.7	-0.532107	1.50954e-08	-0.75371	4.66848e-12	DNA ligase; mRNA detected in yeast-form and pseudohyphal cells, induced upon hyphal induction; suppresses S. cerevisiae ime1-1 mutant IME2 transcription defect; required for wild-type filamentous growth and wild-type
B9J08_004111	4.54384	4.99994	0	3.74168	0	11.0334	4.85975	0	0	0	0	11.7805	-0.609901	0.734238	-1.29122	0.608692	Secreted lipase, member of a lipase gene family whose members are expressed differentially in response to carbon source and during infection; may have a role in nutrition and/or in creating an acidic microenvironment
B9J08_004156	46.5744	51.2494	55.4595	50.5127	24.7219	75.3946	36.4481	35.2011	59.4801	31.8371	44.5103	38.9664	0.0393407	0.938122	0.197944	0.67671	Secreted lipase, member of a lipase gene family whose members are expressed differentially in response to carbon source and during infection; may have a role in nutrition and/or in creating an acidic microenvironment
B9J08_004175	55.6621	84.9991	93.2727	72.0274	90.8895	78.1529	38.878	44.9792	53.9727	53.6682	71.5344	60.7151	-0.0413503	0.909203	-0.417129	0.272017	Secreted lipase, member of a lipase gene family whose members are expressed differentially in response to carbon source and during infection; may have a role in nutrition and/or in creating an acidic microenvironment
B9J08_004176	721.335	818.741	1164.65	40.2231	47.9897	53.3279	439.807	414.591	426.274	40.0237	19.8707	40.7788	4.2621	4.39864e-91	3.69576	2.83876e-55	Secreted lipase, member of a lipase gene family whose members are expressed differentially in response to carbon source and during infection; may have a role in nutrition and/or in creating an acidic microenvironment
B9J08_004172	5215.2	5281.19	4589.27	342.364	407.185	339.276	2495.48	2310.56	2055.37	411.153	291.701	234.705	3.79581	3.33418e-305	2.88433	6.469e-70	Secreted lipase, member of a lipase gene family whose members are expressed differentially in response to carbon source and during infection; may have a role in nutrition and/or in creating an acidic microenvironment
B9J08_004173	13.6315	21.2498	17.6462	7.48337	19.6321	9.19446	13.3643	7.82246	31.943	20.0119	6.35861	2.71859	0.522018	0.494337	0.883031	0.340663	Secreted lipase, member of a lipase gene family whose members are expressed differentially in response to carbon source and during infection; may have a role in nutrition and/or in creating an acidic microenvironment
B9J08_004177	775.861	656.243	910.039	828.783	782.377	786.126	629.338	588.64	539.727	681.313	749.521	806.514	-0.025248	0.870068	-0.33488	0.0115774	Secreted lipase, member of a lipase gene family whose members are expressed differentially in response to carbon source and during infection; may have a role in nutrition and/or in creating an acidic microenvironment
B9J08_002377	287.398	272.497	306.287	183.343	218.135	206.875	314.669	219.029	207.079	213.763	222.551	218.393	0.515381	0.00437028	0.187867	0.402874	Secreted lipase, member of a lipase gene family whose members are expressed differentially in response to carbon source and during infection; may have a role in nutrition and/or in creating an acidic microenvironment
B9J08_000602	2437.77	2977.47	2509.54	3392.77	3948.24	3819.38	2779.78	2766.22	3032.38	3257.39	3804.04	3849.52	-0.48729	1.58616e-06	-0.332818	0.00101561	leukotriene A-4 hydrolase/aminopeptidase
B9J08_001511	1419.95	1498.73	1503.71	1318.94	1336.44	1208.15	1385.03	1381.64	1522.25	1330.79	1382.2	1478.91	0.201989	0.0394637	0.0471599	0.691359	Protein involved together with Dck1p and Rac1p in invasive filamentous growth and cell wall integrity; acts upstream of MAP kinase Cek1p; has similarity to human ELMO1
B9J08_000976	33114.4	34205.9	39230	18097.6	16628.4	16977.6	32672.1	30669.9	31631.3	19795.4	17872.5	17336.4	1.05129	1.58305e-38	0.801303	7.13528e-22	Putative dihydrolipoamide dehydrogenase; soluble in hyphae; antigenic in human oral infection and murine systemic infection; macrophage-induced protein; protein present in exponential and stationary phase yeast cultur
B9J08_005098	3792.97	4012.46	3943.92	5417.02	4821.51	4708.48	4340.97	4026.61	3506.02	5526	4745.91	4508.32	-0.339285	3.64308e-05	-0.303171	0.00847273	Protein phosphatase type 1 regulator; role in chromosome segregation, regulation of phosphoprotein phosphatase activity; rat catheter and Spider biofilm induced
B9J08_001142	10260	10506.1	9334.84	8791.09	9195.84	8841.39	10132.6	10034.3	9908.95	8765.19	9074.54	8421.28	0.173427	0.0221297	0.209275	0.007947	Lysophospholipid acyltransferase, involved in phospholipid remodeling; role in glycerophospholipid biosynthesis; rat catheter biofilm repressed
B9J08_000748	10058.9	10413.6	11727.2	12689.9	12646.7	12145	10015.9	9228.55	8971.58	12136.3	11419.3	11509.6	-0.211304	0.00913686	-0.300262	0.000318364	for small GTPase Rho1p, involved in signaling pathway that controls morphogenesis in response to environmental signals
B9J08_004938	15077.6	15506.1	16113.5	11829.3	13743.9	12384.9	15009.3	14720.9	15161.9	12795.8	12790.3	12656.8	0.306282	0.000123651	0.244979	0.000889953	Acyltransferase that catalyzes diacylglycerol esterification of phospholipids; role in lipid storage, triglyceride biosynthesis; flow model biofilm repressed
B9J08_000650	28903.4	30584.7	32383.3	13806.8	12825.6	13239.1	26068.9	24052.1	24106	14712.4	12310.3	11454.3	1.21218	1.28677e-65	0.960909	7.64059e-21	Putative succinate-CoA ligase subunit; induced by high iron; fluconazole-induced; protein present in exponential and stationary growth phase yeast cultures; Spider biofilm repressed
B9J08_005128	41846.5	44822	47448.1	18780.5	18259.3	18393.5	36473.6	34886.2	34911.5	19289.6	17281.1	17019.3	1.28248	1.02859e-75	1.00104	2.20289e-34	Putative succinate-CoA ligase beta subunit; regulated by Mig1, Tup1; induced in high iron; protein present in exponential and stationary growth phase yeast cells; Spider biofilm repressed
B9J08_002609	201.065	193.748	218.057	290.916	271.941	273.075	252.707	193.606	291.893	311.093	294.086	328.043	-0.439712	0.0140935	-0.3261	0.104129	Putative Lsm protein; flucytosine induced
B9J08_000071	76446.8	76996.7	82262.8	47726.1	47448	46798	61133.2	65882.7	61796.5	46401.1	39866.1	35726.8	0.73918	3.43328e-31	0.643355	5.14196e-10	Eisosome component with a predicted role in endocytosis; protein present in exponential and stationary growth phase yeast cultures; caspofungin repressed; biofilm induced; fungal-specific (no human/murine homolog); su
B9J08_000060	8123.26	9009.9	9990.27	2204.79	2321.68	2488.94	6150.01	6285.35	5964.53	2023.93	1801.08	1968.26	1.95848	3.35733e-100	1.6812	1.29116e-85	Protein similar to GDP/GTP exchange factors; repressed by alpha pheromone in SpiderM medium; flow model biofilm repressed
B9J08_003618	707.704	747.492	671.816	379.781	413.729	483.629	750.831	738.245	829.417	293.81	384.696	376.071	0.743372	5.8062e-08	1.14987	1.39353e-15	Putative protein phosphatase of the PTP family (tyrosine-specific), similar to <i>S. cerevisiae</i> Ltp1p
B9J08_004117	2846.72	3384.96	2846.08	4132.69	4535.02	4374.72	4145.37	4351.25	4744.09	4533.6	6007.3	5772.47	-0.515908	2.12578e-08	-0.286486	0.0160466	Putative GSE complex component; repressed by prostaglandins
B9J08_004539	3148.88	2651.22	2943.13	4956.8	4574.29	5065.23	2019.23	2242.11	2008	5064.82	4402.54	4354.27	-0.731081	1.8817e-16	-1.12665	8.37167e-30	Putative permease; amphotericin B induced; flucytosine repressed; possibly an essential gene, disruptants not obtained by UAU1 method
B9J08_003205	6474.98	6807.42	6922.35	5782.77	6072.15	6345.1	7029.63	7088.13	7102.37	5877.12	6315.69	6533.67	0.15816	0.0416224	0.194334	0.0197985	Saccharopine dehydrogenase (biosynthetic); enzyme of alpha-aminoadipate lysine biosynthesis pathway; functionally complements S. cerevisiae lys1 mutation; fungal-specific (no human or murine homolog)
B9J08_000755	4534.76	4102.45	4748.09	1700.6	1601.84	1802.11	4155.09	5135.45	4879.57	1988.45	1891.69	1770.71	1.39919	2.15345e-55	1.34052	1.58278e-37	Homoisocitrate dehydrogenase; catalyzes 4th step in the alpha-aminoadipate pathway of lysine biosynthesis; clade-associated gene expression; protein level decreases in stationary phase cultures; Spider biofilm repress
B9J08_001371	3175.01	2901.22	3021.28	1136.54	1252.09	1595.24	2538	2289.05	2199.66	1746.49	1620.65	1528.75	1.19884	5.8012e-24	0.534147	2.28543e-07	Zn(II)2Cys6 transcription factor; ortholog of S. cerevisiae Lys14 involved in the regulation of lysine biosynthesis genes
B9J08_002853	1238.2	1364.98	1420.52	2871.74	2896.83	3299.89	1247.74	1573.29	1330.59	2948.11	3005.24	3072	-1.16513	2.8272e-33	-1.10509	2.56063e-25	Zn(II)2Cys6 transcription factor; has similarity to S. cerevisiae Lys14, involved in the regulation of lysine biosynthesis genes
B9J08_003271	6789.64	6997.42	7563.91	10358.9	9429.24	9560.4	7875.22	7171.24	6842.42	10649	8627.05	7957.3	-0.451004	4.38946e-09	-0.302493	0.0111212	Heterodimeric alpha-aminoadipate reductase large subunit; lysine biosynthesis; predicted binding sites for AMP and alpha-aminoadipate; inhibited by lys or thialysine; regulated by Gcn2 and Gcn4; Spider biofilm induced
B9J08_000015	3899.75	3808.71	3751.08	6170.04	6024.16	6622.77	4836.67	3877.99	4235.2	6553.88	7091.44	6768.38	-0.707727	1.61971e-21	-0.643569	5.70489e-11	Homocitrate synthase, major isoform; lysine biosynthesis; expression increased in a fluconazole-resistant isolate; colony morphology-related gene regulation by Ssn6; ketoconazole-repressed; regulated by Gcn2, Gcn4, Ha
B9J08_003722	10942.7	11756.1	9782.29	15905	17054.5	18683.1	12285.4	11777.7	12975.5	18698.4	23593.6	23780.4	-0.661882	1.34034e-13	-0.820648	1.59984e-15	Homocitrate synthase, minor isoform; repressed by nitric oxide and by hypoxia; protein level decreases in stationary phase cultures; induced by ketoconazole, Spider biofilm induced; flow model biofilm repressed
B9J08_001756	696.344	886.24	777.693	3359.1	3591.23	3670.43	1032.7	869.271	1078.35	3829.54	3562.41	3843.18	-2.16363	3.92378e-101	-1.90182	7.60432e-74	Homoaconitase; regulated by Gcn4, Gcn2; induced in response to amino acid starvation (3-AT); induced by human whole blood or PMNs; Hap43-repressed; flow model and Spider biofilm repressed
B9J08_001966	1502.88	1192.49	1170.95	1162.73	1127.03	1214.59	1148.12	1237.9	1297.55	1099.74	1097.66	1166.27	0.150417	0.22973	0.145724	0.200299	Phosphopantetheinyl transferase; enzyme of lysine biosynthesis; modifies, and thereby activates, Lys2p alpha-aminoadipate reductase; functional homolog of S. cerevisiae Lys5p
B9J08_002375	13071.5	13546.1	14330	10560.9	10999.8	11138.2	14584.1	13983.6	15897.7	11960.7	12332.5	12287.1	0.332098	3.18128e-06	0.295547	0.000440871	Saccharopine dehydrogenase; lysine biosynthesis; soluble protein in hyphae; amphotericin B repressed; Gcn4-regulated; colony morphology-related gene regulation by Ssn6; protein present in exponential and stationary gr
B9J08_001121	3657.79	4118.7	3666.63	5777.16	6083.05	6345.1	4670.22	3946.43	4383.9	5656.08	6009.68	4915.21	-0.662714	4.23941e-16	-0.337942	0.0016873	Copper fist transcription factor; regulator of CTR1 copper transporter; induces CTR1 in low-copper conditions; required for copper regulation of SOD1 and SOD3; Spider biofilm induced
B9J08_005136	973.518	766.242	935.248	889.586	802.736	865.199	803.074	869.271	820.605	670.397	789.263	743.987	0.0739578	0.58912	0.192055	0.131005	Protein required for the spindle assembly checkpoint of the cell cycle; necessary for survival in host cell macrophages and for virulence in a mouse model of systemic candidiasis
B9J08_005497	18722.9	19223.5	19263.3	6381.44	6453.88	6574.04	18820.6	17435.3	15937.4	6597.55	6058.17	5652.85	1.5671	1.3761e-138	1.52436	1.96995e-59	Malic enzyme, mitochondrial; transcription regulated by Mig1, Tup1; colony morphology-related gene regulation by Ssn6; Hap43-repressed; Spider biofilm repressed
B9J08_000497	5832.02	5938.68	5520.74	7402.92	7296.61	6368.08	5209.65	5558.84	5671.54	6793.12	6488.96	7172.54	-0.277274	0.000846325	-0.301036	0.000539969	Putative negative regulator of RNA polymerase III; decreased expression in hyphae vs yeast cells; caspofungin repressed; Spider biofilm repressed
B9J08_000077	1204.12	1382.48	1051.21	2940.03	2917.92	3150.02	1966.98	2244.07	2593.99	3724.93	4305.58	3857.67	-1.30084	2.06059e-35	-0.790148	9.02691e-12	Putative constituent of 66S pre-ribosomal particles; Hap43-induced; repressed by prostaglandins; Spider biofilm induced
B9J08_000286	5295.85	5598.69	4929.59	8508.59	8715.21	8880.93	6950.66	7184.93	7956.02	9995.01	11618.8	12773.7	-0.7148	6.32882e-22	-0.623825	3.08185e-09	Putative 66S pre-ribosomal particle subunit; mutation confers hypersensitivity to tubercidin (7-deazaadenosine)
B9J08_004663	870.146	721.242	704.587	892.392	905.987	1025.18	670.645	938.696	709.355	973.304	937.101	1020.38	-0.289787	0.0247104	-0.321955	0.0292832	Putative protein involved in the structural stability of L-A double-stranded RNA-containing particles; downregulated upon adherence to polystyrene
B9J08_002483	1376.78	1627.48	1317.16	1865.23	1790.16	2123	1800.54	2036.77	2014.61	2670.67	2557.75	2605.31	-0.411753	0.000254087	-0.406234	2.33374e-05	Putative nucleolar DEAD-box RNA helicase; oxidative stress-repressed via Cap1; repressed by prostaglandins
B9J08_002168	23574.6	17378.6	14238	54533.2	53754.2	76807.8	18073.4	17104.8	17901.3	39786.3	48567.9	62469.5	-1.73901	1.31681e-09	-1.49207	4.60798e-31	Putative high-affinity maltose transporter; transcript is upregulated in clinical isolates from HIV+ patients with oral candidiasis; alkaline induced; Spider biofilm induced
B9J08_004163	5469.65	5678.69	5308.98	8843.47	9257.64	8549.01	7457.29	6609.98	6659.57	8275.81	8210.56	8333.38	-0.687983	2.04578e-22	-0.246717	0.00378936	Putative mitochondrial acidic matrix protein; regulated by Ssn6p; protein present in exponential and stationary growth phase yeast cultures
B9J08_000636	2530.92	2672.47	2633.06	2939.09	3206.58	3066.35	2919.49	2631.28	2708.55	3111.84	3264.35	2575.41	-0.226295	0.00613038	-0.103249	0.395691	Putative mitochondrial processing protease; Hap43-repressed; transcript regulated by Nrg1; oxidative stress-induced via Cap1
B9J08_001452	1259.78	1374.98	1336.07	1593.02	1683.27	1654.08	1343.72	1512.67	1440.74	1619.14	1793.13	1810.58	-0.305362	0.0010587	-0.266783	0.0116636	subunit; protein level decreases in stationary phase cultures
B9J08_002970	12843.2	13823.6	11870.8	11258.7	11476.8	10674.8	13862.4	12748.7	12930.3	9850.38	10631.6	9951.84	0.213393	0.00707805	0.391202	1.0597e-06	Putative transcriptional coactivator; caspofungin repressed; involved in virulence
B9J08_002344	1457.44	1684.98	1386.49	1407.81	1539.3	1155.74	1793.25	1671.07	1840.58	1855.65	1474.4	1285.89	0.149174	0.258972	0.213645	0.136538	Putative component of the MBF transcription complex involved in G1/S cell-cycle progression; non-periodic mRNA expression; predicted, conserved MBF binding sites upstream of G1/S-regulated genes
B9J08_001955	8803.7	9243.65	9803.72	7237.35	7668.17	8033.2	8839.88	8432.62	8524.38	7425.31	7199.54	7095.51	0.287409	0.000284093	0.261635	0.00079972	Putative metacaspase, cysteine protease involved in apoptosis in response to stresses; has similarity to S. cerevisiae Mca1p; fungal-specific (no human or murine homolog); farnesol-induced
B9J08_001248	1686.9	1551.23	1629.75	416.262	383.917	331.92	1312.13	1324.93	1534.37	285.624	275.805	299.951	2.11219	1.37624e-77	2.2906	9.58782e-78	Alpha-kleisin cohesin complex subunit; for sister chromatid cohesion in mitosis and meiosis; repressed by alpha pheromone in SpiderM medium; periodic cell-cycle expression; Hap43-repressed; rat catheter and Spider bio
B9J08_004046	3658.93	3642.46	3946.44	1763.27	1581.48	1707.41	3347.15	3486.86	3709.8	1768.32	1546.73	1918.42	1.16318	9.80459e-44	1.02507	1.18974e-22	Protein of major facilitator superfamily; has phosphodiesterase/nucleotide pyrophosphatase domain; similar to S. cerevisiae Mcd4p, which acts in GPI anchor biosynthesis; possibly an essential gene, disruptants not obt
B9J08_001178	3978.13	4103.7	3457.39	6083.04	5902	5650	5179.28	4741.39	4668.09	5281.31	5779.98	5438.99	-0.604267	8.24841e-13	-0.164302	0.0686211	Putative NADH-ubiquinone dehydrogenase; Hap43p-repressed gene
B9J08_003278	17938	17281.1	18814.6	9602.1	9746.99	10180.1	14829.5	13980.7	14774.2	9954.08	9892.41	10782.8	0.879418	5.13398e-37	0.522713	3.86377e-11	Transcription factor; regulator of hyphal growth; may act with Wor1p; canonical and non-canonical binding sites; MADS domain DNA-binding motif; similar to S. cerevisiae Mcm1p; greater expression in white than opaque c
B9J08_005476	8800.29	9614.89	10415	1442.42	1297.9	1447.21	7145.05	8201.85	8803.06	1380.82	1892.48	2491.13	2.79202	1.04911e-223	2.08216	1.33399e-15	Phosphorylated protein of unknown function; transcription is periodic with a peak at M/G1 phase of the cell cycle
B9J08_001105	10880.2	11009.9	12217.5	1839.97	1835.24	1706.49	8832.59	9951.15	10175.5	1717.38	2675.39	2838.2	2.67158	8.9001e-254	2.01679	3.09248e-43	Putative MCM DNA replication initiation complex component; mRNA expression peak at cell-cycle M/G1 phase; regulated by tyrosol and cell density; repressed by alpha pheromone in SpiderM medium; Hap43-induced gene
B9J08_003681	18028.8	18673.5	20378.8	10157.7	11100.9	10142.4	17555.8	17149.8	18821.1	10065.1	10736.5	9343.78	0.869778	1.325e-29	0.842068	1.9643e-22	NADH-cytochrome-b5 reductase; soluble in hyphae; alkaline downregulated; farnesol, ketoconazole or flucytosine induced; protein present in exponential and stationary growth phase yeast; YNB biofilm induced; rat cathet
B9J08_005122	235.144	257.497	176.462	444.325	436.997	524.084	294.015	238.585	278.675	495.748	501.536	531.031	-1.06235	2.4173e-09	-0.90244	2.14871e-09	Putative malonyl-CoA acyl carrier protein acyltransferase
B9J08_000481	1517.64	1623.73	1783.53	1856.81	1721.08	1766.26	1454.28	1734.63	1650.02	2069.41	1754.98	1964.63	-0.110063	0.286545	-0.243816	0.0376952	Mitochondrial protein involved in utilization of carbon sources, filamentous growth and virulence
B9J08_002104	33835.7	34144.6	33787.4	31304.8	33167.4	28967.1	30428.1	25882.6	26553.5	28979.9	25119.7	21764.1	0.13083	0.0793884	0.140092	0.254199	have role in pheromone-dependent signal transduction involved in conjugation with cellular fusion and cytoplasm, membrane raft, nucleus, plasma membrane localization
B9J08_000694	45633.8	46442	54761.2	42013.5	36160.9	40255.2	42021	39352.9	37635.5	43443	37871.1	38529.6	0.31834	0.000514535	0.00306241	0.977684	Mitochondrial malate dehydrogenase; regulated by Mig1, Tup1, white-opaque switch, phagocytosis; induced in high iron; antigenic during murine and human infection; repressed in Spider biofilms by Bcr1, Tec1, Ndt80, Rob
B9J08_000764	46691.4	49978.2	55581.7	24050.6	24051.5	21517.8	53945.6	49575.8	50872	29571.2	27489.1	25886.4	1.13686	8.04849e-43	0.909638	7.53927e-28	Predicted malate dehydrogenase precursor; macrophage-induced transcript; protein present in exponential and stationary growth phase yeast cultures; Spider biofilm repressed
B9J08_003466	15018.5	13872.3	14088	6485.28	6565.13	6407.62	11978.1	10761.8	10952.1	5389.56	5706.85	5374.65	1.15093	3.77702e-66	1.04584	2.83046e-38	Predicted malate dehydrogenase; farnesol regulated; protein present in exponential and stationary growth phase yeast; Hap43p-repressed gene
B9J08_004701	2851.26	2874.97	2503.24	5935.25	5707.13	5304.28	4036.02	4237.82	4585.48	6141.82	6186.14	6466.61	-1.03434	1.59009e-34	-0.53327	8.81017e-10	family of chaperones; rat catheter and Spider biofilm induced
B9J08_002706	4318.92	4497.45	4630.86	3227.2	3190.59	3087.5	3567.06	3810.52	3208.62	3087.28	2944.04	2837.3	0.508102	7.11937e-12	0.268994	0.00702634	Putative mitochondrial, half-size MDR-subfamily ABC transporter
B9J08_003663	3294.29	3829.96	3105.73	3592.95	3366.55	3060.84	3613.22	4041.28	3796.81	3150.05	3413.78	3251.43	0.0374132	0.738686	0.236589	0.0100169	Putative mitochondrial, half-size MDR-subfamily ABC transporter
B9J08_002948	1841.39	1552.48	1556.65	1342.33	1400.43	1528.12	1253.82	1571.34	1548.69	1375.36	1394.92	1346.61	0.221062	0.0452392	0.102382	0.426546	complex with a role in protein import into mitochondria
B9J08_005463	1112.11	1101.24	1105.41	1063.57	1147.39	1191.6	1121.39	1331.77	1153.25	1206.17	1385.38	1415.48	-0.0287221	0.800191	-0.137035	0.281654	have role in aminophospholipid transport, establishment or maintenance of cell polarity, mitochondrial outer membrane translocase complex assembly, mitochondrion inheritance, mitochondrion-ER tethering
B9J08_001815	38364.8	39939.6	38008.6	29676.2	26164.5	23397.1	29292.1	27742.4	23372.4	22822.6	20318.9	19324.6	0.561801	8.64021e-11	0.377103	0.000408906	Putative zinc finger transcription factor; macrophage-downregulated; flow model biofilm induced; flow model and Spider biofilm induced
B9J08_002041	15661.5	16123.6	14875.7	25869.1	25532.7	24068.3	15543.9	14714.1	13811.5	26986.9	22360.9	23223.1	-0.686056	1.22337e-24	-0.706581	1.87833e-13	Putative midasin, a very large dynein-related AAA-type ATPase; induced during the mating process
B9J08_003981	494.143	513.744	462.582	268.466	340.29	266.639	1195.5	1006.16	994.64	583.982	523.791	533.749	0.752432	1.85462e-06	0.974033	5.14864e-15	Plasma membrane MDR/MFS multidrug efflux pump; methotrexate is preferred substrate; overexpression in drug-resistant clinical isolates confers fluconazole resistance; repressed in young biofilms; rat catheter biofilm
B9J08_003567	14831.1	15406.1	15706.4	13205.3	14546.7	14202.7	14301	13300.1	12306.9	14417.6	13032.8	12702.1	0.138423	0.0632946	0.00425198	0.971152	TOR signaling pathway component; required for growth and hyphal formation at alkaline pH, for full virulence in a mouse model of systemic infection and for SD and Spider medium biofilm formation; role in chlamydospore
B9J08_003957	2379.84	2454.97	2503.24	1018.67	1007.06	1038.05	1874.65	2000.6	1951.83	855.052	894.975	1029.44	1.26783	5.52648e-51	1.08259	2.41564e-24	Protein similar to <i>A. nidulans</i> MesA, which is involved in localization of actin cables; Hap43p-induced gene
B9J08_003630	1184.81	1146.24	1308.34	1187.98	1177.93	1112.53	1122.6	1132.3	1151.05	1028.79	1155.68	1335.73	0.0728104	0.514504	-0.0332138	0.814346	RNA polymerase II mediator complex subunit; RNA polymerase II transcription cofactor
B9J08_002728	811.076	638.743	901.216	728.693	868.904	893.701	752.046	766.601	798.576	959.66	965.714	933.382	-0.0762278	0.639693	-0.289071	0.0100887	RNA polymerase II mediator complex subunit; possibly an essential gene, disruptants not obtained by UAU1 method
B9J08_005461	1033.72	1049.99	1138.18	1779.17	1597.47	1250.45	1020.55	932.829	1247.98	1272.57	1197.8	1591.28	-0.514157	7.69555e-05	-0.328954	0.0284458	Subunit of the RNA polymerase II mediator complex
B9J08_002941	4016.76	4591.2	4783.38	5762.19	4738.62	4617.46	3234.16	3704.91	3482.89	4768.28	4104.48	4144.94	-0.166751	0.124552	-0.306867	0.00297284	RNA polymerase II mediator complex subunit
B9J08_003619	17607.4	16841.1	19378	27332.1	27732.9	29172.2	18727	17808.8	17545.5	29943.2	32738.9	27935.3	-0.638376	5.49325e-17	-0.731147	1.00888e-17	RNA polymerase II mediator complex subunit; possibly an essential gene, disruptants not obtained by UAU1 method
B9J08_003790	2607.03	2804.97	3013.72	2388.13	2637.25	2640.65	2383.71	2470.92	2384.71	2347.76	2359.05	2596.25	0.143375	0.138262	0.00155627	0.988513	Putative RNA polymerase II mediator complex subunit; induced by nitric oxide
B9J08_003670	1848.21	2081.23	2020.49	2601.41	2475.1	2142.31	2075.11	1740.5	1965.05	2190.39	2355.87	2110.53	-0.271374	0.00766895	-0.19089	0.0802836	Putative RNA polymerase II mediator complex subunit; possibly an essential gene, disruptants not obtained by UAU1 method
B9J08_003029	1404.05	1212.49	1392.79	1340.46	1518.95	1411.35	1162.7	1321.02	1146.64	1481.79	1397.31	1289.52	-0.0838647	0.465149	-0.185219	0.119123	RNA polymerase II mediator complex subunit; rat catheter biofilm repressed
B9J08_005384	1858.43	2051.23	1894.44	1243.17	1255	1116.21	1794.46	1837.3	1815.25	1238.92	1195.42	1310.36	0.690322	3.63038e-13	0.554874	6.87235e-09	RNA polymerase II mediator complex subunit
B9J08_002208	483.919	496.245	491.572	409.714	466.081	372.376	0	407.746	431.782	341.111	410.131	475.753	0.243218	0.10403	-0.52931	0.814346	Subunit of the RNA polymerase II mediator complex; involved in control of filamentous growth and Spider biofilm formation; rat catheter biofilm repressed
B9J08_003691	980.334	1009.99	1159.61	937.292	898.715	816.468	771.485	977.808	858.056	881.431	976.842	789.296	0.255466	0.0313863	-0.00739825	0.965908	have RNA polymerase II repressing transcription factor binding, RNA polymerase II transcription coactivator activity, RNA polymerase II transcription corepressor activity
B9J08_002016	413.49	398.746	371.83	277.82	316.295	281.35	325.603	309.965	285.284	209.215	259.113	371.54	0.441717	0.00465955	0.147437	0.534764	RNA polymerase II mediator complex subunit
B9J08_003350	1427.9	1538.73	1409.17	1299.3	1340.07	1404.91	1310.92	1215.42	1413.2	1291.67	1235.96	1426.35	0.120971	0.228542	0.00863019	0.950449	RNA polymerase II mediator complex subunit
B9J08_001144	1597.16	1857.48	1627.23	1742.69	1743.62	1821.42	1683.9	1867.61	1593.85	1709.19	1615.88	1501.57	-0.0555092	0.598141	0.106159	0.368553	RNA polymerase II core mediator complex subunit
B9J08_001961	5031.17	4649.95	4951.02	3588.28	3202.95	3186.8	4525.64	5038.64	4574.46	2902.63	2995.7	3153.56	0.560639	5.93001e-12	0.657583	9.36732e-14	RNA polymerase II mediator complex subunit; transcription positively regulated by Tbf1p
B9J08_002370	3269.3	3181.21	3713.26	3461.06	3469.07	3054.4	3367.81	3580.73	3540.17	3385.64	3242.89	3184.37	0.0334402	0.751194	0.110048	0.234039	Subunit of the RNA polymerase II mediator complex
B9J08_003717	1009.87	957.489	1012.14	1099.12	1164.84	999.438	1111.67	1061.9	986.929	942.377	1197.8	1174.43	-0.124223	0.275015	-0.055292	0.69893	have RNA polymerase II core promoter proximal region sequence-specific DNA binding, RNA polymerase II transcription corepressor activity, TBP-class protein binding, structural molecule activity
B9J08_004924	438.481	367.496	419.727	524.771	468.263	515.809	441.022	492.815	436.188	574.886	455.436	569.091	-0.290253	0.0478301	-0.207787	0.194527	RNA polymerase II mediator complex subunit; Hap43p-repressed gene
B9J08_003834	2856.94	3209.96	2978.43	3846.45	4226.73	4223.93	3540.33	3300.1	3546.78	4263.44	4478.05	4666.91	-0.436094	2.66019e-07	-0.354652	4.11283e-05	Putative mitochondrial translation elongation factor; caspofungin induced
B9J08_002630	231.736	213.748	167.639	648.247	601.325	485.467	1230.73	1454	1612.57	727.704	928.357	927.944	-1.49146	1.33912e-17	0.748766	7.0121e-08	Ammonium permease; Mep1 more efficient permease than Mep2, Mep2 has additional regulatory role; 11 predicted transmembrane regions; low mRNA abundance; hyphal downregulated; flow model biofilm induced
B9J08_004878	2174.23	1973.73	2420.05	3582.66	3760.64	3636.41	2382.49	2073.93	1694.08	3695.83	4012.28	3854.96	-0.733617	2.76178e-15	-0.898034	3.28992e-14	Ammonium permease and regulator of nitrogen starvation-induced filamentation; 11 predicted transmembrane regions; in low nitrogen cytoplasmic C-terminus activates Ras/cAMP and MAPK signal transduction pathways to indu
B9J08_004297	2826.27	3019.97	2827.17	2909.16	3007.35	3484.7	2587.82	2503.19	2558.75	3567.57	3445.57	3250.52	-0.108882	0.27604	-0.410668	2.99134e-06	Cytoplasmic methionyl-tRNA synthetase; zinc-binding motif; ribosomal subunits, translation factors, tRNA synthetases are downregulated upon phagocytosis by murine macrophage; protein present in exponential and station
B9J08_002531	291.942	343.746	361.747	553.769	527.886	593.962	394.855	407.746	566.163	599.446	685.935	760.298	-0.741458	4.14688e-07	-0.564728	0.000915757	cells; Hog1p-induced; fungal-specific (no human or murine homolog); Hap43p-repressed
B9J08_003552	1539.23	1708.73	1992.76	2580.83	2273.69	2694.9	1485.87	1654.45	1641.21	3376.55	2787.46	2951.48	-0.518696	4.68701e-06	-0.916617	9.23844e-18	Sulfite reductase; role in sulfur amino acid metabolism; induced by human whole blood or PMNs; Hog1-induced; possibly adherence-induced; flow model, Spider model, F-12/CO2 biofilm induced
B9J08_000409	3203.41	3061.22	2807	4384.32	4957.48	4673.54	3750.51	3395.93	3631.59	5399.56	5632.94	5264.09	-0.620287	5.76234e-13	-0.58321	5.15651e-12	Putative methionine biosynthesis protein; ketoconazole-induced; amphotericin B repressed; Spider biofilm repressed
B9J08_002995	702.024	614.993	661.732	977.515	961.974	947.029	860.176	833.092	854.751	1296.22	1015.79	1391.01	-0.536365	1.42077e-06	-0.525194	9.85565e-05	Putative adenylylsulfate kinase; predicted role in sulfur metabolism; possibly adherence-induced; protein present in exponential and stationary growth phase yeast; F-12/CO2 biofilm induced
B9J08_003514	11060.9	11828.6	12883	5090.56	5287.59	6717.47	13443.3	12415.2	13864.4	6717.62	6929.3	7229.63	1.07266	7.62501e-24	0.941942	4.39845e-31	medium a visual selection; chlamydospore formation induced, F-12/CO2 biofilm induced
B9J08_005307	729.287	787.491	688.201	2027.06	2094.82	2169.89	834.662	645.353	782.053	2191.3	2205.64	2100.56	-1.50539	6.36311e-55	-1.51075	4.00711e-40	Putative 3'-phosphoadenylsulfate reductase; sulfur amino acid metabolism; reports differ on regulation during biofilm formation; fungal-specific; possibly an essential gene, disruptants not obtained by UAU1 method; Ha
B9J08_000180	1849.34	1624.98	1917.13	2195.43	2149.35	2088.98	1702.13	1743.43	1751.36	2049.4	2250.15	2500.19	-0.246926	0.0104608	-0.373507	0.000349483	transcription; Plc1p-regulated
B9J08_002708	1247.28	1324.99	1188.6	1809.1	1721.08	2052.2	1771.38	1644.67	1636.8	2242.24	1995.81	2113.25	-0.561968	5.02497e-08	-0.316701	0.00145997	Homoserine acetyltransferase; Hap43p-, Gcn4p-regulated; macrophage/pseudohyphal-repressed; not highly biofilm induced, in contrast to many sulfur amino acid metabolic genes; no human or murine homolog; virulence-group
B9J08_003280	8216.4	8256.16	8015.15	10117.5	9322.35	10719.8	11274.6	11648.6	11616.2	11644.2	12687	12913.3	-0.292809	0.000136173	-0.0947202	0.272747	Predicted bZIP domain-containing transcription factor; protein induced during the mating process; possibly essential, disruptants not obtained by UAU1 method; Hap43-repressed; rat catheter biofilm induced
B9J08_002351	6738.52	6688.68	6521.53	5977.34	5614.79	6261.43	6702.81	6693.1	7219.12	6663.95	6411.07	7044.77	0.167934	0.0276129	0.0490916	0.609907	ATP sulfurlyase; sulfate assimilation; repressed by Met, Cys, Sfu1, or in fluconazole-resistant isolate; Hog1, caspofungin, white phase-induced; induced on biofilm formation, even in presence of Met and Cys; Spider, F
B9J08_005199	2912.6	2619.97	2570.04	2684.66	2447.47	2823.62	2581.74	2823.91	2666.69	2985.41	2862.17	2677.81	0.0347315	0.739332	-0.0648331	0.53698	Putative transcription coactivator; predicted role in sulfur amino acid metabolism; required for yeast cell adherence to silicone substrate; Spider biofilm induced
B9J08_000382	29280.5	27503.4	29004	38503.8	37863.8	35766.4	38460.1	34061.9	37310.6	42126.8	36618.5	34820.6	-0.378516	1.39506e-08	-0.0350619	0.758022	Essential 5-methyltetrahydropteroyltriglutamate-homocysteine methyltransferase (cobalamin-independent methionine synthase); antigenic in murine/human systemic infection; heat shock, estrogen, GCN-induced; Spider biofi
B9J08_004763	1293.86	1156.24	980.624	1649.15	1485.5	1677.99	1481.01	1571.34	1653.33	1763.77	1681.85	1510.63	-0.479668	4.5183e-05	-0.0609437	0.61815	Putative bifunctional dehydrogenase and ferrochelatase with a predicted role in siroheme biosynthesis; regulated by Gcn2p and Gcn4p
B9J08_001684	3963.37	3681.21	3932.58	3300.17	2978.27	3633.65	3421.26	3345.08	3606.26	3605.77	2722.28	2774.77	0.232219	0.0145448	0.201694	0.111153	Putative methylthioadenosine phosphorylase; protein level decreases in stationary phase cultures
B9J08_001846	2151.51	2441.22	2703.65	3504.09	3153.5	3089.34	2403.15	2706.57	2323.03	3938.7	3364.5	3391.89	-0.409907	6.00814e-05	-0.511158	1.5429e-06	Nuclear export protein; has NTF2-like domain; interacts with Mtr2p via the NTF2-like domain
B9J08_000722	95.4207	117.499	109.658	230.114	197.776	173.775	112.989	60.6241	84.8142	201.028	107.302	174.896	-0.892422	0.000108777	-0.894693	0.00470514	Alpha factor mating pheromone precursor; three copies of pheromone that are proteolytically processed by Kex2p and possibly by Orf19.5851p; required for alpha cells to mate; expressed specifically in opaque phase MTLa
B9J08_005191	7999.44	7609.92	8539.5	7133.52	6183.39	7099.04	5924.03	6251.13	6808.27	5649.71	6730.59	5802.37	0.250449	0.00393351	0.0763465	0.496489	Regulator of filamentous growth; required for biofilm formation, virulence; interacts with Flo8 and Mss11
B9J08_000757	3762.3	3107.47	3235.56	3842.71	3741.74	3477.34	5100.31	4699.35	4458.81	3653.07	3354.17	3026.69	-0.122356	0.218527	0.519864	3.13018e-07	Putative mitochondrial matrix cochaperone; macrophage/pseudohyphal-repressed
B9J08_000051	1390.42	1272.49	1194.9	1040.19	1389.52	1328.6	1360.73	1578.18	1553.09	1027.88	1188.27	1329.39	0.0441808	0.755519	0.35639	0.00476229	Putative mitochondrial genome maintenance protein; fungal-specific (no human or murine homolog); mutation confers hypersensitivity to tubercidin (7-deazaadenosine)
B9J08_001443	9358.05	8393.66	7978.6	8994.08	8823.55	9417.88	8045.32	7876.24	7406.38	8582.36	7302.87	7061.98	-0.0743296	0.395286	0.0368583	0.749747	Protein similar to S. cerevisiae Mhp1p, which is involved in microtubule stabilization; transposon mutation affects filamentous growth; possibly transcriptionally regulated upon hyphal formation; possibly an essential
B9J08_003261	997.374	903.74	859.622	2463.9	2396.57	2124.84	1488.3	1714.1	1571.82	2193.12	2262.08	1969.16	-1.33093	1.11314e-39	-0.414038	0.00010504	Predicted component of the mitochondrial intermembrane space import machinery; Hap43p-repressed gene
B9J08_002725	1876.61	1832.48	1711.68	2288.04	2209.71	2191.04	2103.06	1791.34	1542.08	2138.54	1833.66	1761.64	-0.295272	0.000581656	-0.0645447	0.664961	Putative stretch-activated Ca2+ channel of the high affinity calcium uptake system; role in thigmotropism; decreased transcription is observed upon fluphenazine treatment or in an azole-resistant strain with CDR1 and
B9J08_001435	6210.3	6834.92	6853.02	5688.3	5016.37	5261.99	5585.07	6265.79	5463.36	4899.27	4622.71	5323.9	0.325584	6.56956e-05	0.236008	0.0167587	Centromere-associated protein; similar to CENP-C proteins; Cse4p and Mif2p colocalize at C. albicans centromeres
B9J08_002219	9360.32	9614.89	9508.78	5149.49	4932.76	4497.01	7786.53	7308.14	7303.94	6765.83	5432.64	3041.19	0.974023	1.6769e-39	0.567724	0.098993	C2H2 transcription factor; repressor; regulates genes for carbon source utilization; Tup1-dependent and independent functions; hyphal, Hap43 and caspofungin repressed; Spider and flow model biofilm induced
B9J08_002848	5590.06	5604.94	6071.55	2274.94	2137.72	2294.94	5094.23	4375.69	3951.02	2369.59	1905.2	1674.65	1.37227	4.32844e-70	1.18601	6.66258e-19	Putative protein phosphatase of the PTP family (tyrosine-specific); ortholog of S. cerevisiae Mih1; mRNA binds She3
B9J08_002567	1476.75	1217.49	1236.49	1339.52	1068.86	1146.55	1382.6	1527.34	1260.1	1319.87	1212.11	1161.74	0.154413	0.229594	0.188932	0.119281	Predicted mitochondrial protein involved in outer membrane protein import; rat catheter biofilm repressed
B9J08_004038	38271.7	46042	39721.6	36005.3	32124.7	30461.2	44726.7	44762.1	46889.1	42948.2	43500.9	38338.4	0.338993	0.00018751	0.141794	0.109527	Putative mitochondrial phosphate transporter; caspofungin repressed; expression is increased in a fluconazole-resistant isolate; induced upon adherence to polystyrene
B9J08_005123	8591.27	8591.16	9406.68	5363.71	5246.87	5255.55	11008.5	10313.9	9738.22	6760.37	5688.57	6067.89	0.752712	1.36152e-25	0.759429	8.11159e-16	Predicted mitochondrial C1-tetrahydrofolate synthase precursor; putative protein of glycine catabolism; repressed by Efg1; fluconazole-induced; stationary phase enriched protein; rat catheter and Spider biofilm repres
B9J08_002677	4376.86	4233.7	4381.3	3243.11	3490.88	2958.78	4068.83	4248.58	4097.52	3361.08	3273.1	3515.13	0.429946	4.30449e-07	0.304753	0.000296548	Mitochondrial C1-tetrahydrofolate synthase precursor
B9J08_003885	12174.1	10972.4	10518.4	13305.4	13321.5	12807.9	11722.9	11423.7	12006.2	12285.5	13183	12257.2	-0.220521	0.00457725	-0.0881417	0.2984	synthase catalytic subunit; sphingolipid biosynthesis; fluconazole, caspofungin induced; macrophage-repressed; Spider biofilm induced
B9J08_002681	529.358	597.493	557.115	735.241	687.125	598.559	573.45	529.972	556.249	675.855	557.968	581.778	-0.255909	0.0593619	-0.116263	0.437057	MAP kinase; role in biofilm formation, contact-induced invasive filamentation, systemic virulence in mouse, cell wall structure/maintenance, caspofungin response; phosphorylated on surface contact, membrane perturbati
B9J08_002682	2850.13	2926.22	2978.43	3208.49	3154.96	2990.96	2976.6	2856.18	2731.68	2722.52	2744.54	2323.49	-0.087982	0.288145	0.149698	0.163543	MAP kinase; role in biofilm formation, contact-induced invasive filamentation, systemic virulence in mouse, cell wall structure/maintenance, caspofungin response; phosphorylated on surface contact, membrane perturbati
B9J08_000881	16850.8	17531.1	19597.4	14731	16469.9	17639.6	16728.5	18106.1	17903.5	15124.4	19884.2	18442.9	0.151774	0.110116	-0.00495003	0.970787	Ortholog of S. cerevisiae Mkk2; MAP kinase kinase involved in signal transduction; macrophage-downregulated; mutants are viable and hypersensitive to caspofungin
B9J08_000354	3710.05	3946.21	3911.15	1142.15	1375.7	1335.95	2887.91	2760.35	2585.18	1075.18	1146.93	1009.5	1.592	1.91497e-65	1.36214	1.99852e-44	Microtubule-dependent localized protein; at Spitzenkorper and cytokinetic ring in hyphae; cell-cycle dependent localization to tip polarisome, bud neck in yeast and pseudohyphae; sumoylation target; rat catheter, Spid
B9J08_004425	586.156	643.743	668.034	530.384	563.515	536.956	817.653	584.729	723.675	674.945	732.035	658.804	0.22514	0.0823806	0.0527191	0.75486	Putative mismatch repair protein; cell-cycle regulated periodic mRNA expression
B9J08_003189	1001.92	878.74	1082.72	1224.47	1117.58	1175.97	873.54	903.495	973.712	1215.27	1125.47	1228.8	-0.238961	0.0396503	-0.361452	0.00120522	have role in meiotic mismatch repair, reciprocal meiotic recombination and MutLgamma complex, nucleus localization
B9J08_002664	17633.5	17579.8	18006.7	28202	28900	25333.5	16632.5	16075.2	15595.9	25037.6	24068.1	21966.2	-0.623514	4.70285e-18	-0.543835	7.12251e-11	have mRNA binding, ribonucleoprotein complex binding activity
B9J08_002919	61160.1	56064.4	56582.5	62099.8	62935.5	61703.1	56037.8	50697.4	52112.3	55552	57520	58098	-0.0958694	0.169781	-0.0941671	0.255129	Malate synthase; glyoxylate cycle enzyme; no mammalian homolog; regulated upon white-opaque switch; phagocytosis, strong oxidative stress induced; stationary phase enriched; flow model biofilm repressed; rat catheter,
B9J08_001899	4108.77	3957.46	4439.28	9228.87	8610.51	7736.22	3595	3348.99	3084.15	8836.15	7799.63	8168.45	-1.02411	1.5833e-32	-1.29349	8.20625e-45	Vacuolar membrane transporter; MRP subfamily of ABC family; may transport organic anions conjugated to glutathione, glucuronate, or sulfate; needed for virulence in mouse peritonitis; Spider biofilm induced; flow mode
B9J08_003394	3449.91	3437.46	3096.91	5233.68	5465.73	5560.81	3846.49	3615.93	3847.48	4920.19	4834.14	5061.1	-0.696141	5.50974e-19	-0.375908	4.69403e-06	Mitochondrial protein; possibly required for transamination of isoleucine; macrophage-downregulated protein abundance; rat catheter and Spider biofilm repressed
B9J08_004407	800.852	652.493	584.845	1003.71	840.546	803.596	575.88	589.618	533.118	870.516	785.289	902.571	-0.368092	0.0120507	-0.576459	3.3128e-06	Subunit of ER-mitochondrion tether ERMES complex, required for evasion of host immune response
B9J08_000741	1037.13	908.74	844.496	660.407	711.847	634.418	907.558	767.579	917.536	610.362	510.279	588.121	0.482963	8.33504e-05	0.614949	4.8611e-06	Putative MMS21-SMC5-SMC6 complex component
B9J08_000922	1622.15	1866.23	1948.64	1728.66	1757.44	1529.96	1459.14	1189.01	1259	1394.46	1176.34	1230.61	0.123335	0.268951	0.0520538	0.708875	Putative adapter subunit of E3 ubiquitin ligase complex, acts with cullin subunit Rtt101p in response to DNA damage; cell-cycle regulated periodic mRNA expression
B9J08_000467	2575.22	2489.97	2741.46	2748.27	2862.66	2715.12	2729.96	2758.4	2466.22	2832.59	2527.55	2129.56	-0.0854644	0.334777	0.0998962	0.445285	elements; required for adaptation to weak acid stress; activates a subset of the genes that are repressed by Nrg1
B9J08_003459	1881.15	1757.48	1638.57	1773.56	1785.8	1798.44	1821.19	1674.99	1972.76	1618.23	1658.8	2009.94	-0.0139594	0.893979	0.0629657	0.640009	Alpha-1,6-mannosyltransferase involved in biosynthesis and organization of cell wall polysaccharides
B9J08_000963	1753.92	1651.23	2126.37	2022.38	1929.04	1895.9	1974.27	2045.57	2044.35	2244.97	2018.06	1857.7	-0.0720794	0.545648	0.000246702	0.998032	have alpha-1,6-mannosyltransferase activity, role in cell wall mannoprotein biosynthetic process, protein N-linked glycosylation and alpha-1,6-mannosyltransferase complex, endoplasmic reticulum localization
B9J08_001516	8276.61	7376.17	7318.13	5323.48	6072.87	6273.38	7863.07	6997.19	6962.48	5064.82	5766.47	5326.62	0.385802	1.8943e-05	0.446953	1.00723e-06	Predicted alpha-1,3-mannosyltransferase activity with a role in protein glycosylation
B9J08_001669	11735.6	12728.6	13184.2	6215.87	6786.9	6027.89	14140.7	15415.1	14588	7753.69	8789.99	7750.69	0.991663	2.87127e-36	0.875492	2.79773e-24	Predicted alpha-1,3-mannosyltransferase activity with a role in protein glycosylation; Hap43-repressed; Spider biofilm induced
B9J08_004490	2357.12	2102.48	2252.41	2951.25	2916.46	3030.49	1953.62	2179.53	2078.5	3266.48	3339.07	3132.72	-0.398703	1.90995e-06	-0.634392	2.96089e-12	Putative alpha-1,3-mannosyltransferase; predicted role in protein O-linked glycosylation; Spider biofilm induced
B9J08_001935	5456.02	5651.19	6120.71	17779.6	17498	16797.4	4920.5	4866.55	4963.29	15125.3	14426.1	15941.8	-1.5881	6.72738e-108	-1.6111	2.75583e-96	Alpha-1,2-mannosyltransferase; similar to S. cerevisiae Mnn2; role in cell wall integrity, temperature sensitivity; iron utilization in low iron; Tn mutation affects filamentous growth; filament induced; increased chi
B9J08_003092	7192.9	7679.92	7974.82	7981.95	7760.51	8765.08	7131.68	7006.97	6757.6	7426.22	7045.34	6910.65	-0.0935506	0.276367	-0.0197105	0.835287	have alpha-1,2-mannosyltransferase activity, role in cell wall mannoprotein biosynthetic process and Golgi apparatus localization
B9J08_003847	3526.02	3276.21	3502.77	3380.61	3253.12	3192.32	3144.26	3633.53	3262.59	3245.56	3273.1	3666.47	0.0766636	0.359657	-0.00612948	0.961004	Alpha-1,2-mannosyltransferase; required for normal cell wall mannan content
B9J08_000977	1884.56	2321.22	1866.71	948.517	1004.15	939.674	1841.85	1723.88	1775.59	964.208	932.332	707.739	1.07663	2.56432e-23	1.04895	2.08837e-16	Putative alpha-1,2-mannosyltransferase; mutant sensitive to calcofluor, SDS and growth at 42 deg; present in detergent-resistant membrane fraction (possible lipid raft component); predicted N-terminal acetylation and
B9J08_004650	11753.8	13302.4	15178.2	8997.82	8875.91	8612.45	13404.4	14676.9	13666.1	9894.05	10207.2	9635.58	0.611084	5.06364e-11	0.503278	2.6645e-10	Putative alpha-1,2-mannosyltransferase; mutant sensitive to calcofluor, SDS and growth at 42 deg; present in detergent-resistant membrane fraction (possible lipid raft component); predicted N-terminal acetylation and
B9J08_002229	1011.01	759.992	615.096	4766.91	3997.68	4396.79	1501.66	1590.89	1588.34	3085.46	3005.24	3057.5	-2.45445	1.21314e-70	-0.952434	7.24201e-28	Regulator of mannosylphosphorylation of N-linked mannans to cell wall proteins; no role in virulence or normal interaction with macrophages; mutant induces inflammatory cytokines in dendritic cells; rat catheter and S
B9J08_000936	4973.24	4983.7	5692.16	5293.55	5030.92	4717.68	4954.51	4935	4151.49	3878.66	3935.98	4405.92	0.0650412	0.491327	0.213998	0.0426085	Mannosyltransferase; transcript upregulated in Ssk1 response regulator mutant or in nik1 null mutant, but not in chk1 or sln1 null mutants; pheromone induced; Spider biofilm induced
B9J08_001916	4840.33	5546.19	5581.24	4183.2	3802.09	3725.59	4856.1	5626.31	5278.31	4106.98	3948.7	4056.13	0.455195	1.92264e-07	0.394154	1.38181e-05	Protein of N-linked outer-chain mannan biosynthesis; mutant has defective cell wall; required for wild-type hyphal growth; mutant is hygromycin B sensitive and vanadate resistant; has N-terminal membrane-spanning segm
B9J08_002836	6457.94	6124.93	6154.74	6626.52	7138.1	7258.11	5491.52	5499.19	5211.12	7149.69	6477.84	5886.65	-0.158557	0.0394179	-0.255118	0.0098562	Putative ion transporter; fungal-specific (no human or murine homolog)
B9J08_003228	7489.39	7528.67	7483.25	6431.02	6519.32	5906.52	6866.83	6870.08	7320.46	5119.4	5607.5	5670.97	0.262517	0.000303028	0.37487	1.04034e-05	Alpha-1,2-mannosidase; processes Man9GlcNAc2 to Man8GlcNAc2 isomer B; member of ER localized glycosyl hydrolase family 47; ER form is converted by Kex2 to cytosolic form; flow model biofilm repressed
B9J08_001907	19910	18976	23610.6	14890	12760.9	13791.7	18985.8	19204.1	19268.3	13799.1	12714	12082.3	0.600994	2.45934e-10	0.587579	1.17478e-12	Alpha-1,2-mannosyl transferase; predicted type II Golgi membrane protein; adds 2nd mannose during cell-wall mannoprotein biosynthesis; required for wild-type virulence and adherence to epithelial cells; Hap43-induced
B9J08_001908	6071.71	5941.18	5883.74	5442.28	5787.84	5546.1	5569.27	5645.86	5346.6	5385.01	4733.19	4166.69	0.100688	0.175816	0.226533	0.0401597	Alpha-1,2-mannosyl transferase; adds 3rd mannose in cell-wall mannoprotein biosynthesis; partially redundant with Mnt1; role in adherence and virulence; expressed in yeast and hyphae; fungal-specific; Hap43-induced; S
B9J08_003091	635.002	607.493	548.292	632.345	623.866	706.134	602.609	630.686	604.715	684.042	659.706	589.027	-0.123466	0.365167	-0.0587343	0.686955	Mannosyltransferase; transcription elevated in cyr1, chk1, nik1, and sln1 homozygous null mutants; fungal-specific (no human or murine homolog)
B9J08_001981	1003.05	1148.74	1352.45	796.979	754.019	782.448	1206.43	933.807	1060.73	669.488	611.222	669.679	0.594312	2.4657e-06	0.727318	1.5896e-08	Predicted alpha-1,3-mannosyltransferase with a role in protein glycosylation; induced in low iron
B9J08_001636	391.906	387.496	573.501	278.756	200.684	350.309	441.022	464.459	454.913	276.528	277.394	267.328	0.715685	0.00131801	0.742259	3.24737e-07	Putative mitotic exit network component; periodic mRNA expression, peak at cell-cycle G2/M phase
B9J08_003241	769.045	769.992	760.047	1067.32	961.247	1095.98	658.496	827.226	799.677	1036.98	1092.89	1110.09	-0.433977	7.21068e-05	-0.487747	9.88025e-05	Mob1/phocein domain protein of RAM signaling network; cell wall integrity; role in cell separation, cortical actin polarization; required for hyphal growth; phosphorylated by Cdc28 on hyphal induction; activates Cbk1;
B9J08_005452	2528.65	2539.97	2829.69	1727.72	1774.89	1638.45	2614.55	2382.92	2302.1	1791.06	1809.03	1663.78	0.626814	1.89464e-12	0.484585	6.13225e-07	have mitochondrion localization
B9J08_003595	32561.2	32433.4	36463.3	17110.7	18104.5	17117.3	28864.5	26175.9	25027.9	15138.1	14033.5	13320.2	0.962844	5.62761e-39	0.927145	1.2621e-25	Ortholog of S. cerevisiae Moh1, essential for staionary phase growth; induced by alpha pheromone in SpiderM medium and by Mnl1 under weak acid stress; possibly essential (UAU1 method); flow model biofilm induced; Spid
B9J08_004151	4988	5054.94	5208.15	3153.3	3375.27	3573.89	3782.1	3863.32	3335.29	3242.83	3181.69	3562.26	0.601573	3.82021e-14	0.150692	0.141451	Peripheral membrane protein; role in endocytosis and vacuole integrity; flow model and rat catheter biofilm repressed
B9J08_003799	469810	493942	606847	209052	188202	204030	324251	342756	343712	132200	130725	127911	1.39336	9.37922e-49	1.38455	3.17903e-83	Cell surface mannoprotein; cell-wall glucan metabolism, adhesion; adhesin motif; O-glycosylation; induced by heat, germ tube formation, wall regeneration; mycelial antigen; diagnostic marker; fluconazole-repressed; Sp
B9J08_000907	1631.24	1673.73	2016.71	954.13	998.33	887.265	1399.61	1549.83	1626.89	805.932	739.189	972.348	0.913195	2.96278e-16	0.877498	6.1245e-12	Protein similar to S. cerevisiae Mph1p, which is a DNA helicase involved in DNA repair; induced under hydroxyurea treatment
B9J08_003906	2137.88	2209.98	1775.96	2482.61	2452.56	2538.59	2510.06	2923.65	2840.73	2530.59	3112.54	3428.14	-0.279791	0.00532421	-0.117732	0.377249	Putative SSU processome and 90S preribosome component; repressed in core stress response; repressed by prostaglandins
B9J08_004652	1585.8	1557.48	1717.98	941.969	984.515	887.265	1563.62	1655.43	1542.08	1080.64	991.944	1047.56	0.795795	6.16167e-16	0.624	5.97962e-10	Monopolar spindle protein, putative spindle assembly checkpoint kinase; essential for growth; involved in oxidative stress response; periodic mRNA expression, peak at cell-cycle S/G2 phase
B9J08_004627	6672.63	7246.17	8974.35	4239.33	4497.94	4506.2	7040.56	6970.79	6942.65	3996	3703.1	3386.45	0.797359	2.8049e-14	0.931918	1.83471e-25	Putative RNA-binding protein; Hap43p-repressed gene; protein induced during the mating process
B9J08_005411	1026.91	1137.49	979.364	2949.38	2736.86	2819.94	1049.71	1179.24	1008.96	3777.69	3111.75	3362.89	-1.42835	1.5492e-55	-1.64855	1.77224e-51	Putative DNA double-strand break repair factor; involved in response to oxidative stress and drug resistance
B9J08_005312	536.173	518.744	476.447	953.194	927.8	821.985	653.636	758.779	806.286	885.98	968.894	1030.34	-0.811719	2.11895e-11	-0.363593	0.00529912	Predicted mitochondrial ribosomal protein
B9J08_005279	1032.59	867.49	747.442	1151.5	1126.3	1117.13	987.744	960.207	1189.6	969.666	1234.37	1197.08	-0.350196	0.00631827	-0.102251	0.496247	Protein similar to S. cerevisiae Mrp2p, which is a component of the small subunit of the mitochondrial ribosome; transposon mutation affects filamentous growth
B9J08_001044	1917.5	1937.48	1749.49	3012.06	3081.52	3051.64	2439.59	2422.03	2419.96	2817.12	3189.64	3205.21	-0.69887	1.30293e-17	-0.325376	0.000470564	Component of mitochondrial ribosome; decreased expression in hyphae compared to yeast-form cells
B9J08_000217	1999.29	2054.98	2418.79	4466.64	4873.13	4147.62	3130.89	3458.51	3878.32	4685.5	5390.51	5207	-1.0517	2.49436e-26	-0.531383	4.89524e-07	Mitochondrial ribosomal protein of the large subunit; rat catheter biofilm induced
B9J08_005149	3672.56	3821.21	3970.39	1945.68	2040.29	2151.5	3551.26	3304.01	4062.27	1974.81	2222.34	2163.09	0.908807	1.47896e-28	0.793433	4.08775e-14	Mitochondrial ribosomal protein; ortholog of S. cerevisiae Mrp8; transcript induced in hyphal form; mutant is viable; flow model and rat catheter biofilm repressed
B9J08_005005	2187.86	2028.73	2082.25	4006.41	4132.93	4064.87	2678.94	3131.92	3491.7	3945.07	4390.62	4628.85	-0.94644	4.79734e-35	-0.463953	5.9832e-05	Putative mitochondrial large subunit ribosomal protein; colony morphology-related gene regulation by Ssn6
B9J08_003605	269.223	261.247	192.848	585.574	757.655	719.007	358.407	366.678	453.811	625.825	752.701	738.549	-1.50415	3.15115e-19	-0.830309	2.63186e-08	Putative ribosomal protein; induced upon adherence to polystyrene; Spider biofilm repressed
B9J08_004668	1001.92	946.24	887.351	2185.14	2238.06	2236.09	1377.74	1671.07	1531.06	2371.41	2095.16	2544.6	-1.22374	2.77615e-41	-0.59929	2.01717e-07	Putative 60S ribosomal protein L27, mitochondrial precursor
B9J08_001607	1109.83	1093.74	1060.03	2809.07	2931.73	2860.4	1731.29	1970.28	2087.31	3368.36	3242.1	3015.82	-1.3905	6.21079e-63	-0.719305	4.60785e-12	Ribosomal protein of the large subunit, mitochondrial; repressed in core stress response; protein present in exponential and stationary growth phase yeast cultures
B9J08_002622	263.543	252.497	233.182	509.805	553.335	570.976	340.182	280.631	495.668	439.351	742.368	578.153	-1.11718	2.32855e-14	-0.642724	0.00469716	Putative mitochondrial ribosomal protein of the large subunit; Ssr1-repressed; rat catheter biofilm induced
B9J08_004486	338.516	252.497	253.349	607.088	600.598	514.89	281.865	350.055	386.621	529.405	524.586	628.9	-1.01909	3.39684e-10	-0.707736	1.54537e-05	Putative mitochondrial large subunit ribosomal protein; shows colony morphology-related gene regulation by Ssn6p
B9J08_001843	2658.15	2594.97	2570.04	4439.51	4514.66	4096.13	3231.73	3441.88	3541.27	4120.62	4678.35	4915.21	-0.730626	3.62868e-21	-0.410561	2.58028e-05	Putative mitochondrial ribosomal protein; Spider biofilm repressed
B9J08_000698	680.441	707.492	771.391	1858.68	1898.5	1809.47	1050.92	1258.44	1273.32	2038.48	2117.42	2259.15	-1.35929	4.10824e-44	-0.8251	5.54955e-14	Putative mitochondrial ribosomal protein
B9J08_000565	875.826	944.99	857.101	2149.6	2182.8	2126.68	1410.54	1385.55	1418.71	2130.35	2476.68	2321.67	-1.26297	1.41538e-44	-0.70347	5.49995e-13	Mitochondrial 60S ribosomal protein subunit; Hap43p-repressed gene
B9J08_003935	2061.77	1782.48	1758.32	3096.24	3116.42	3212.54	2133.43	2340.87	2581.88	3176.43	3291.38	3278.62	-0.74231	1.4903e-16	-0.451491	6.22924e-06	Mitochondrial ribosomal protein S9; has N-terminal mitochondrial targeting signal and an S9 consensus motif; overexpression in S. cerevisiae causes respiratory defect that is reversible upon cessation of C. albicans g
B9J08_003891	129.5	103.749	69.3243	85.1233	98.1607	79.9918	114.204	63.5575	78.2053	83.686	107.302	132.305	0.20836	0.531457	-0.329171	0.327697	and multidrug resistance; Hap43-induced
B9J08_005155	6571.53	5841.19	6341.28	5485.31	4994.56	5350.26	4884.05	4787.35	4727.57	4585.44	4000.36	4379.64	0.252719	0.00181976	0.1649	0.0757826	Zn(II)2Cys6 transcription factor involved in regulation of multidrug resistance via control of CDR1 expression; mutants display decreased colonization of mouse kidneys; required for yeast cell adherence to silicone su
B9J08_005556	766.774	771.241	1072.64	170.247	162.147	171.936	1065.5	1178.26	1077.25	1985.72	1634.16	1899.39	2.38062	4.24608e-48	-0.718305	2.08222e-10	Zn(II)2Cys6 transcription factor involved in regulation of multidrug resistance via control of CDR1 expression; mutants display decreased colonization of mouse kidneys; required for yeast cell adherence to silicone su
B9J08_001006	733.831	623.743	577.283	1160.86	1202.65	1100.58	794.569	881.005	941.769	1141.59	1283.64	1179.87	-0.831848	3.42026e-12	-0.44737	0.00014287	Putative magnesium ion transporter, mitochondrial; fungal-specific (no human or murine homolog)
B9J08_005181	3858.86	4221.2	3676.71	2852.1	2816.12	2865.91	3387.25	3851.59	4031.43	2958.12	2736.59	2692.31	0.469653	7.45395e-09	0.44053	1.40433e-05	Mitochondrial carrier family member, involved in iron homeostasis; putative membrane transporter localized to the mitochondrial membrane; transcription under control of Atf2p; regulated by Sef1p, Sfu1p, and Hap43p
B9J08_002019	3916.79	4676.2	4395.16	6876.28	6870.52	6707.36	4212.19	3914.17	4217.58	6552.06	6906.25	6361.49	-0.647862	3.53044e-15	-0.669693	7.36824e-16	Member of the LETM1-like protein family, mitochondrial membrane protein
B9J08_001434	1319.99	1836.23	1109.19	2464.83	2648.16	2543.19	1811.47	2418.12	2385.81	3134.59	3484.52	4042.54	-0.837406	5.14082e-09	-0.673086	3.4947e-07	Putative mRNA turnover protein; Hap43-induced; mutation confers hypersensitivity to tubercidin (7-deazaadenosine); rat catheter biofilm induced
B9J08_002968	79410.5	79365.4	80848.5	52292.9	51196.2	49453.3	89014.8	74007.4	77164.4	41984.9	36688.4	30647.5	0.65557	1.4527e-27	1.1483	6.52153e-23	Protein of unknown function; repressed by fluphenazine treatment or in an azole-resistant strain that overexpresses CDR1 and CDR2; Spider biofilm induced
B9J08_003230	3218.18	3367.46	3749.82	4839.87	4921.85	4485.06	3067.72	2841.51	2607.21	3986.91	3180.9	3186.18	-0.455463	1.53563e-07	-0.269076	0.0249917	Putative regulator of transcription; expression in S. cerevisiae flo8 and flo11 mutants suggests a role in regulation of adhesion factors
B9J08_000159	11990.1	12854.9	16592.5	7883.73	7049.39	7877.81	10571.2	10495.8	10920.1	7584.5	6314.1	5537.76	0.869463	4.00488e-15	0.731872	9.15484e-11	Mucin family adhesin-like protein; cell wall damage sensor; required for Cek1 phosphorylation by cell wall stress; Rim101-repressed; activation releases extracellular domain into medium; Spider biofilm induced
B9J08_001151	2574.09	2394.97	2369.63	2011.16	2390.03	2290.34	2220.91	2208.87	2455.21	1695.55	2143.65	2035.32	0.140153	0.164879	0.243063	0.0373909	S. cerevisiae ortholog Mcs7 has a role in reciprocal meiotic recombination; Spider biofilm repressed
B9J08_003330	5225.42	5511.19	5297.64	5915.6	6255.38	5620.57	5900.95	6098.59	6195.85	5285.86	5814.95	5786.97	-0.142698	0.0685318	0.121661	0.169403	Putative phenylalanine-tRNA ligase; protein level decreases in stationary phase cultures; Hap43p-repressed gene
B9J08_005310	4596.1	4491.2	4763.21	958.807	763.472	793.482	3621.73	3320.64	3681.16	922.365	936.306	911.633	2.47059	1.3084e-144	1.95254	7.80888e-102	Putative DNA mismatch repair factor; transcript regulated by Nrg1; flucytosine repressed; transcript regulated by tyrosol and cell density
B9J08_004791	1997.02	2011.23	1861.67	2031.73	2009.02	1905.09	1758.01	1727.79	1968.35	1899.31	2152.39	2653.34	-0.0109013	0.91155	-0.283285	0.0333871	Mismatch repair protein; predicted role in repair of insertion or deletion mutations and removal of nonhomologous DNA ends; rat catheter biofilm repressed
B9J08_002030	6816.9	6928.67	8221.86	1796.01	1689.09	1617.31	5531.61	5562.75	5540.46	1485.43	1576.14	1552.31	2.11425	4.58701e-116	1.86385	3.59042e-120	Protein similar to S. cerevisiae Msh6p, which is involved in mismatch repair; repressed under Cdc5p depletion; Hap43p-induced gene
B9J08_001910	21272	23748.5	21798.1	18444.6	20450.1	21039.7	22645.2	21835.4	22431.7	19306.9	20826.8	19596.5	0.164058	0.0468223	0.177556	0.0225154	Essential HSP70 family protein; required for fluconazole resistance and calcineurin-dependent transcription; interacts with Cgr1; transcript regulated by iron; rat catheter biofilm induced; farnesol repressed in biofi
B9J08_004730	1424.49	1521.23	1312.12	1551.86	1591.66	1485.82	1647.46	1766.9	1737.04	1472.69	1533.22	1642.93	-0.113462	0.270055	0.162568	0.117188	Putative mitochondrial lysine-tRNA synthetase; flucytosine repressed
B9J08_004400	745.19	718.742	727.275	922.325	1103.03	1078.51	784.85	843.848	701.645	1145.22	1160.45	1064.78	-0.49564	2.22012e-05	-0.518429	1.14964e-05	Mitochondrial methionyl-tRNA synthetase (MetRS); functionally complements methionine auxotrophy of an E. coli MetRS mutant; transcript regulated by Nrg1; flow model biofilm induced
B9J08_002840	42576.9	40797	41689.1	15654.3	14027.5	14661.5	40583.8	35871.9	34059	13532.6	13722.7	11014.8	1.50385	4.47343e-111	1.54291	3.31642e-49	Zinc finger transcription factor; similar to S. cerevisiae Msn4, but not a significant stress response regulator in C. albicans; partly complements STRE-activation defect of S. cerevisiae msn2 msn4 double mutant; flow
B9J08_001376	7818.82	7383.67	7149.23	13560.8	14281.3	12315.1	8468.11	7904.6	7800.71	12823.1	11517.8	10241.8	-0.837601	1.29687e-26	-0.503615	4.95001e-07	Predicted karyopherin involved in nuclear import and export of proteins; flow model biofilm induced; Spider biofilm induced
B9J08_002302	1572.17	1327.49	1628.49	1087.89	1287.72	1152.99	1747.08	1744.41	1750.26	1479.97	1310.67	1391.01	0.366795	0.00171089	0.339903	0.000695527	Putative secretory protein involved in S. cerevisiae sporulation; repressed during pseudohyphal growth in the presence of lysed macrophages; Hap43-repressed; Spider biofilm induced
B9J08_001970	3261.34	2868.72	3636.38	3237.49	2952.82	3310.01	2743.33	2642.04	2682.11	3133.68	2913.83	2790.18	0.0481714	0.670449	-0.118194	0.2267	Transcription factor; activator that binds to Flo8 via a LisH motif to cooperatively activate transcription of hypha-specific genes; required for hyphal growth
B9J08_002301	1335.89	1283.74	1256.66	2093.47	2446.02	2213.11	2078.76	2308.6	2454.11	2671.58	2593.52	2755.74	-0.793753	9.49098e-17	-0.214868	0.0362974	Putative DEAD-box protein; required for efficient splicing of mitochondrial Group I and II introns; Hap43-induced; rat catheter biofilm induced
B9J08_002358	2032.23	2248.73	2525.93	3476.03	2808.85	2903.61	2056.89	2183.45	2314.22	3012.69	2481.45	2691.4	-0.424513	0.000135326	-0.306519	0.0051168	Phosphatidylinositol-4-phosphate 5-kinase; activity induced by phosphatidic acid (Pld1 product); macrophage/pseudohyphal-repressed; mRNA binds to She3, localized to yeast cell buds and hyphal tips; Hap43-induced; Spid
B9J08_002755	3652.11	3151.22	2880.11	6965.15	7079.2	6304.64	4831.81	4138.08	4632.84	5887.13	6290.26	5260.47	-1.06347	1.06659e-28	-0.345202	0.000801216	Putative mRNA maturation factor; fungal-specific (no human or murine homolog)
B9J08_003256	1221.16	1091.24	999.531	1684.69	1564.03	1438.01	1054.57	1166.52	1170.88	1528.18	1434.66	1563.19	-0.492433	8.59424e-06	-0.401266	0.000149163	have role in mitochondrial threonyl-tRNA aminoacylation and mitochondrion localization
B9J08_005521	1597.16	1601.23	1753.28	2041.09	2137.72	2103.69	2084.83	1901.84	2251.43	2306.82	2432.17	2333.45	-0.336154	0.000173131	-0.167637	0.110354	have exoribonuclease II activity, role in mitochondrial RNA catabolic process and mitochondrial degradosome localization
B9J08_001095	1185.94	1199.99	1202.46	1326.43	1226.64	1254.12	1144.47	1462.8	1337.2	1211.63	1222.44	1305.83	-0.0772317	0.45306	0.0922397	0.486511	Protein similar to S. cerevisiae Msw1p, which is mitochondrial tryptophanyl-tRNA synthetase; Hap43p-repressed gene; likely to be essential for growth, based on an insertional mutagenesis strategy
B9J08_002983	1266.6	1044.99	986.926	1483.58	1572.75	1461	1268.39	1154.79	1127.92	1419.02	1491.09	1579.5	-0.445596	0.000101679	-0.325192	0.00217161	Putative mitochondrial GTPase; likely essential for respiratory competence and in large ribosomal subunit assembly; mitochondrial translation; Spider biofilm induced
B9J08_005115	3207.95	3508.71	3517.89	2137.44	2481.65	2617.66	2856.32	3321.61	3220.74	2362.31	2735.79	2583.56	0.506928	2.07981e-07	0.305496	0.00332689	Putative Obg family GTPase member; peripheral protein of the mitochondrial inner membrane; associates with the large ribosomal subunit; required for mitochondrial translation; rat catheter biofilm repressed
B9J08_003699	2335.54	2306.22	2039.4	1992.45	2009.02	1837.97	2310.81	2364.34	2349.46	1855.65	1597.6	1502.47	0.201803	0.0335967	0.516885	1.55488e-06	have metallochaperone activity, pyridoxal phosphate binding activity, role in manganese ion transport, pyridoxal phosphate transport and mitochondrion localization
B9J08_001598	1014.41	898.74	858.361	1707.14	1703.63	1719.36	1026.62	1265.28	1179.69	1908.4	1969.58	1989.1	-0.879899	9.32466e-19	-0.741693	6.99064e-12	Putative mitochondrial protein; rat catheter biofilm induced
B9J08_002494	2227.62	2344.97	2193.17	3634.11	4203.46	4082.34	2683.8	2488.52	2494.86	3990.55	4920.77	4852.68	-0.810112	1.22013e-20	-0.830423	4.03272e-16	Putative importin; member of a family of fungal-specific nuclear importins; Mig1-regulated
B9J08_003580	1674.41	1377.48	1139.44	1486.38	1554.57	1605.35	1319.42	1363.06	1322.88	1322.6	1428.3	1214.3	-0.140792	0.307992	0.0280236	0.8233	Nuclear export protein; member of NTF2 family; monomeric in solution; interacts with Mex67p via the NTF2-like domain
B9J08_002918	13975.7	14448.6	16121.1	6069.01	5880.91	6042.6	13103.1	14763.9	15217	5860.75	5555.04	5447.14	1.31577	7.40406e-67	1.36731	6.43524e-54	Sphingolipid C9-methyltransferase; catalyzes methylation of the 9th carbon in the long chain base component of glucosylceramides; glucosylceramide biosynthesis is important for virulence; Spider biofilm repressed
B9J08_001009	2069.72	1859.98	1902.01	1091.64	1016.51	1120.8	1687.55	1765.92	1907.77	1004.23	1108.78	813.764	0.861589	9.70087e-20	0.886538	3.95207e-12	Kinetochore component; amount of Nuf2p and Mtw1p protein detected at each centromere is consistent with a single kinetochore microtubule attachment site
B9J08_003899	7100.89	6818.67	7484.51	8877.15	8475.26	8239.15	7711.21	6809.45	6700.33	8969.86	8022.18	7216.94	-0.249831	0.000786945	-0.177227	0.10851	Predicted protein required for ubiquitination; role in meiosis, regulation of cell budding in S. cereviae; Spider biofilm induced
B9J08_003526	2989.85	2937.47	3258.24	2054.19	2111.54	2179.09	3017.9	2767.2	2446.4	2026.66	1809.82	1942.88	0.541373	1.32856e-10	0.523376	9.02024e-07	Protein similar to S. cerevisiae Muc1; a cell surface glycoprotein involved in filamentous growth; repressed by benomyl treatment; mutant is viable
B9J08_000784	54.5261	46.2495	74.3661	65.4795	63.9862	28.5028	97.195	115.381	121.163	99.1497	106.507	67.9647	0.154264	0.739585	0.300048	0.322251	Protein similar to S. cerevisiae Mum2, a protein essential for meiotic DNA replication and sporulation; induced by alpha pheromone in SpiderM medium; transcript regulated by Tup1
B9J08_001567	3981.54	3973.71	3051.53	4293.58	3377.45	3324.72	3473.51	4234.89	4327.73	6799.48	5660.76	2985.01	0.00963182	0.945171	-0.346927	0.364828	Putative high affinity methionine permease; alkaline upregulated by Rim101; Spider biofilm induced
B9J08_002870	8958.19	8823.65	9549.11	7968.85	7927.75	8196.86	8826.52	8449.24	8671.98	8687.88	8046.03	7570.36	0.189638	0.00843344	0.107753	0.24796	Putative choline phosphate cytidylyltransferase/phosphoethanolamine cytidylyltransferase; repressed in hyphae compared vs yeast; Hap43-repressed; flow model biofilm induced; Spider biofilm repressed
B9J08_001980	916.72	926.24	773.912	987.805	915.439	1150.23	936.717	765.624	1024.38	1000.59	962.535	990.472	-0.21421	0.105869	-0.102416	0.479818	trafficking; mutant displays growth defect on alkaline medium; Hap43p-repressed gene
B9J08_001266	3008.02	2501.22	2638.11	1990.58	2227.88	2041.17	3030.05	2602.92	3008.15	2232.23	2143.65	2234.68	0.387675	8.99971e-05	0.399748	4.72579e-05	Mevalonate diphosphate decarboxylase; functional homolog of S. cerevisiae Erg19; possible drug target; regulated by carbon source, yeast-hypha switch, growth phase, antifungals; gene has intron; rat catheter, Spider b
B9J08_003339	3857.72	3427.46	3227.99	2727.69	2954.27	2904.53	3248.74	3424.28	3456.46	3029.98	2980.6	3031.22	0.299527	0.00118362	0.177974	0.0422895	Putative methionine sulfoxide reductase; Plc1-regulated; induced by human neutrophils, flucytosine; macrophage regulated (gene induced, protein decreased); possibly adherence-induced; Spider biofilm induced
[truncated: 4,185 more rows]

[truncated: 3 more sheets: DEGs in haploid, DEGs in diploid, DEGs both in ha and di ]
