# Supplementary material for: Candida auris cells form giant lipid droplets to survive in harsh environments
Source: Commun Biol. 2025 May 22;8:783. doi: 10.1038/s42003-025-08204-7 (PMC12098800; doi:10.1038/s42003-025-08204-7)
Supplement: Supplementary file 5 — Dataset 3 [file 42003_2025_8204_MOESM5_ESM.xlsx]

## Sheet: Sheet1
Primers used in this study.
Primer	Sequence	Annotation
caSAT1 FWD	CCGCTGCTAGGCGCGCCGTGCCATCATAAAATGTCGAGCGTC	amplication of caSAT1 fragment
caSAT1 REV	GCAGGGATGCGGCCGCTGACTGCAGGACCACCTTTGATTG
caSAT1 check 5F	CAATGAAATCCAGACAGTCGAG	verification of gene knockout
caSAT1 check 3R	CGATTAGAGACACAAACGAAC
auACS1 up arm 5F	TTCTCCTCCATCATCTCCAA	amplication of the uparm of ACS1
auACS1 up arm 3R	CACGGCGCGCCTAGCAGCGGCCACCACAAGTCTCTTGGTC
auACS1 down arm 5F	GTCAGCGGCCGCATCCCTGCCACGAGGAGCTTGACAAGTA	amplication of the downarm of ACS1
auACS1 down arm 3R	ATCTGTGGCCAGAAACATTG
auACS1 check 5F	AGCGCTACATCGTATTTCAT	coupled with caSAT1 check 5F
auACS1 check 3R	ACCATGTGATGCTCAATGAG	coupled with caSAT1 check 3R
auDGA1 up arm 5F	AGAACTGATCATTAGCTGAG	amplication of the uparm of DGA1
auDGA1 up arm 3R	CACGGCGCGCCTAGCAGCGGATGACGTAGGGATAGGAGCA
auDGA1 down arm 5F	GTCAGCGGCCGCATCCCTGCAGAAGATCGATAGTGCAGTG	amplication of the downarm of DGA1
auDGA1 down arm 3R	TGGTAACACCGAGGTACTTC
auDGA1 check 5F	TCTTTTGTGAGCTGTGGTCC	coupled with caSAT1 check 5F
auDGA1 check 3R	TCACGAGTTTCCTGCTCTAG	coupled with caSAT1 check 3R
auARE2 up arm 5F	AAGACAACTTGGAGAAGATC	amplication of the uparm of ARE2
auARE2 up arm 3R	CACGGCGCGCCTAGCAGCGGGCTCAGAAAACTGTAATTCC
auARE2 down arm 5F	GTCAGCGGCCGCATCCCTGCAGTACTTGACGAGGTTGAAC	amplication of the downarm of ARE2
auARE2 down arm 3R	TGCTAATCATTACCAACGGA
auARE2 check 5F	TTACCACTCCAACATCATCC	coupled with caSAT1 check 5F
auARE2 check 3R	ACATATTATGGCTGGTCCAG	coupled with caSAT1 check 3R
auCIT1 up arm 5F	TTACAGCCAGTTACGAACAG	amplication of the uparm of CIT1
auCIT1 up arm 3R	CACGGCGCGCCTAGCAGCGGTTGCAAGGCTCTCTTCAAAG
auCIT1 down arm 5F	GTCAGCGGCCGCATCCCTGCTCGAAAAGTAGTTTGCTTGTC	amplication of the downarm of CIT1
auCIT1 down arm 3R	TTGTGGTCTGGGTTGTATTC
auCIT1 ORF F	AGGCTTTGTTCTGGTTGTTG	verification of gene knockout
auCIT1 ORF R	AGTGGATGGTCAAGTACAATC
auSDH2 up arm 5F	TAGTCGATTTGGAAGACGTC	amplication of the uparm of SDH2
auSDH2 up arm 3R	CACGGCGCGCCTAGCAGCGGAGCAGAAGAAGAGATTGTAG
auSDH2 down arm 5F	GTCAGCGGCCGCATCCCTGCAACAGATGGCCTTTGATTAG	amplication of the downarm of SDH2
auSDH2 down arm 3R	ACACTGTATACAGGTTCAACTC
auSDH2 ORF F	ACGTATGAAATCGACTTGAAC	verification of gene knockout
auSDH2 ORF R	TCTGGAGTCAATCAACCATC
auMCU1 up arm 5F (with KpnI)	TTATATGGTACCATTTCATCATCGGAAAGGAC	amplication of the uparm of MCU1
auMCU1 up arm 3R (with SalI [XhoI])	AATCATGTCGACAGCTTTAGGTGGAATCCAAC
auMCU1 down arm 5F (with NotI)	TAATATGCGGCCGCAGTAAATGGTGGTGGTTTTG	amplication of the downarm of MCU1
auMCU1 down arm 3R (with SacII)	ATATACCCGCGGATAGCAAGCTATCAACAGATG
auMCU1 ORF F	AGCTCCGTATAATCCTTATG	verification of gene knockout
auMCU1 ORF R	AGCTCCGTATAATCCTTATG
