# Supplementary material for: Candida auris cells form giant lipid droplets to survive in harsh environments
Source: Commun Biol. 2025 May 22;8:783. doi: 10.1038/s42003-025-08204-7 (PMC12098800; doi:10.1038/s42003-025-08204-7)
Supplement: Supplementary file 6 — Dataset 4 [file 42003_2025_8204_MOESM6_ESM.xlsx]

## Sheet: Strains used
Strains used in this study.
Strains	Clades	Ploidy	Publications
BJCA001	Clade I	Haploid	Wang et al. 2018
		Diploid	Fan et al. 2020
CBS12373	Clade II	Haploid	CBS-KNAW culture collection
		Diploid	Unpublished data
RICU2	Clade III	Haploid	Fan et al. 2020
		Diploid	Fan et al. 2020
AR0386	Clade IV	Haploid	CDC AR-Bank
		Diploid	Unpublished data
References for strains used:
Wang, X. et al. The first isolate of Candida auris in China: clinical and biological aspects. Emerg Microbes Infect 7, 93 (2018).
Fan, S., Li, C., Bing, J., Huang, G. & Du, H. Discovery of the diploid form of the emerging fungal pathogen Candida auris. ACS Infect Dis 6, 2641-2646 (2020).

## Sheet: Mutant strains used
Mutant strains constructed in this study.
Mutant strain name	Parent	Genotype	Used in this study
acs1∆	AR0386	acs1::caSAT1	Figs. 5, 8, and Extended data Fig. 8
dga1∆	AR0386	dga1::caSAT1	Figs. 5, 8, and Extended data Fig. 8
are2∆	AR0386	are2::caSAT1	Figs. 5, 8, and Extended data Fig. 8
mcu1∆	BJCA001	mcu1::FRT-caSAT1-FRT	Extended data Fig. 9
cit1∆	BJCA001	cit1::caSAT1	Extended data Fig. 9
sdh2∆	BJCA001	sdh1::caSAT1	Extended data Fig. 9
