# Supplementary material for: Candida auris cells form giant lipid droplets to survive in harsh environments
Source: Commun Biol. 2025 May 22;8:783. doi: 10.1038/s42003-025-08204-7 (PMC12098800; doi:10.1038/s42003-025-08204-7)
Supplement: Supplementary file 7 — Dataset 5 [file 42003_2025_8204_MOESM7_ESM.xlsx]

## Sheet: Figure 3
Figure 3a
		Haploid w/o gLD			Haploid w/ gLD			Diploid w/o gLD			Diploid w/ gLD
		Three repeats of viable cells			Three repeats of viable cells			Three repeats of viable cells			Three repeats of viable cells
Silica Gel	0 h	198370	198420	204500	196810	204020	200460	194000	206000	198520	192500	215800	190200
	5 h	22290	29420	35500	113800	133260	117100	20550	31354	26298	88490	81120	97900
	10 h	9905	10795	13215	19488	28340	35232	6250	7080	9743	19100	21546	22950
	18 h	2420	2203	2631	12416	12312	12500	423	598	836	7489	7545	7115
	25 h	887	1032.42	918	12207	11577	11735	106	189	285	2760	2198	2412
		Haploid w/o gLD		Haploid w/ gLD		Diploid w/o gLD		Diploid w/ gLD		P value
		Mean	SD	Mean	SD	Mean	SD	Mean	SD	for Haploid	for Diploid
Silica Gel	0 h	200430	3524.81	200430	3605.09	199507	6060.54	199500	14163	—	—
	5 h	29070	6611.95	121387	10414.2	26067.3	5405.69	89170	8410.64	0.0002	0.0004
	10 h	11305	1712.92	27686.7	7892.31	7691	1824.9	21198.7	1948.36	0.0246	0.0009
	18 h	2418	214.007	12409.3	94.1771	619	207.299	7383	233.778	<0.0001	<0.0001
	25 h	945.807	76.5941	11839.7	327.782	193.333	89.5786	2456.67	283.65	<0.0001	0.0002
		Haploid w/o gLD			Haploid w/ gLD			Diploid w/o gLD			Diploid w/ gLD
		Three repeats of viable cells			Three repeats of viable cells			Three repeats of viable cells			Three repeats of viable cells
Medical Tape	0 h	198370	198420	204500	196810	204020	200460	194000	206000	198520	192500	215800	190200
	5 h	184500	212304	152450	171500	248304	180450	99540	110560	100840	175480	183535	188150
	10 h	35184	40546	34032	70425	72851	60892	16548	14100	22552	25126	33800	30780
	18 h	14526	14932	14504	26858	27794	27481	4925	5020	5048	5723	7425	6372
	25 h	10224	11415	11274	15574	15005	15484	1845	1978	2195	8631	8784	8688
		Haploid w/o gLD		Haploid w/ gLD		Diploid w/o gLD		Diploid w/ gLD		P value
		Mean	SD	Mean	SD	Mean	SD	Mean	SD	for Haploid	for Diploid
Medical Tape	0 h	200430	3524.81	200430	3605.09	199507	6060.54	199500	14163	—	—
	5 h	183085	29952.1	200085	41998.3	103647	6022.3	182388	6412.36	ns	0.0001
	10 h	36587.3	3476.36	68056	6321.67	17733.3	4348.89	29902	4403.15	0.0016	0.0271
	18 h	14654	241.006	27377.7	476.479	4997.67	64.4696	6506.67	858.954	<0.0001	0.0386
	25 h	10971	650.751	15354.3	305.86	2006	176.672	8701	77.324	0.0005	<0.0001
		Haploid w/o gLD			Haploid w/ gLD			Diploid w/o gLD			Diploid w/ gLD
		Three repeats of viable cells			Three repeats of viable cells			Three repeats of viable cells			Three repeats of viable cells
Medical Mask	0 h	198370	198420	204500	196810	204020	200460	194000	206000	198520	192500	215800	190200
	5 h	91510	193520	114800	176754	207300	197540	33450	47200	57945	64867	88465	96170
	10 h	12254	9043	10112	136948	144497	144800	16874	17256	19021	27842	23250	28095
	18 h	78	514	405	9784	10102	9875	1001	1054	1088	919	579	845
	25 h	235	258	288	373.4	396	417	224	236	219	68	865	118
		Haploid w/o gLD		Haploid w/ gLD		Diploid w/o gLD		Diploid w/ gLD		P value
		Mean	SD	Mean	SD	Mean	SD	Mean	SD	for Haploid	for Diploid
Medical Mask	0 h	200430	3524.81	200430	3605.09	199507	6060.54	199500	14163	—	—
	5 h	133277	53456.1	193865	15601.1	46198.3	12278.2	83167.3	16310.1	ns	0.0350
	10 h	10469.7	1635.11	142082	4448.47	17717	1145.34	26395.7	2727.16	<0.0001	0.0071
	18 h	332.333	226.902	9920.33	163.775	1047.67	43.8444	781	178.807	<0.0001	ns
	25 h	260.333	26.5769	395.467	21.8049	226.333	8.73689	350.333	446.415	0.0024	ns
		Haploid w/o gLD			Haploid w/ gLD			Diploid w/o gLD			Diploid w/ gLD
		Three repeats of viable cells			Three repeats of viable cells			Three repeats of viable cells			Three repeats of viable cells
Medical Glove	0 h	198370	198420	204500	196810	204020	200460	194000	206000	198520	192500	215800	190200
	5 h	26250	24115	26450	44290	45400	47865	46480	40535	72450	67350	44355	52000
	10 h	12548	21095	18769	5408	4595	4600	15948	16550	15228	16578	10240	11244
	18 h	5828	5905	5869	257	288	269	2490	2664	2564	1145	1178	1142
	25 h	1264	1478	1222	154	218	248	615	687	624	355	288	335
		Haploid w/o gLD		Haploid w/ gLD		Diploid w/o gLD		Diploid w/ gLD		P value
		Mean	SD	Mean	SD	Mean	SD	Mean	SD	for Haploid	for Diploid
Medical Glove	0 h	200430	3524.81	200430	3605.09	199507	6060.54	199500	14163	—	—
	5 h	25605	1294.25	45851.7	1829.8	53155	16972.3	54568.3	11710.7	<0.0001	ns
	10 h	17470.7	4418.94	4867.67	467.949	15908.7	661.877	12687.3	3406.61	0.0080	ns
	18 h	5867.33	38.527	271.333	15.6312	2572.67	87.3232	1155	19.975	<0.0001	<0.0001
	25 h	1321.33	137.293	206.667	48.0139	642	39.2301	326	34.3948	0.0002	0.0005
Figure 3b
Survival rates		Haploid w/o gLD			Haploid w/ gLD			Diploid w/o gLD			Diploid w/ gLD
		Three repeats of survival rates%			Three repeats of survival rates%			Three repeats of survival rates%			Three repeats of survival rates%
37°C	0	0.984962	1.02504	0.99	0.919626	1.00935	1.07103	0.836364	1.08182	1.08182	0.987805	0.768293	1.2439
	30min	1.04835	0.881203	0.998271	1.10561	0.994393	0.874299	0.736364	0.890909	1.1	0.943902	0.882927	1.0061
	1 h	1.00778	1.16782	1.18073	0.965421	1.03364	1.2014	1.10455	0.927273	0.681818	1.05366	1.1122	1.03171
	2 h	0.992481	0.819549	0.906	1.10467	0.854206	1.3757	0.813636	1.3	1.49545	1.25854	1.40488	0.980488
	4 h	0.721805	0.605263	0.845865	1.25605	0.929907	0.932243	0.218182	0.686364	0.418182	0.973171	0.973171	0.808537
	6 h	0.371696	0.239537	0.594714	0.326157	0.339074	0.342304	0.270833	0.191288	0.094697	0.53753	0.769976	0.276029
		Haploid w/o gLD		Haploid w/ gLD		Diploid w/o gLD		Diploid w/ gLD
		Average	SD	Average	SD	Average	SD	Average	SD
37°C	0	1	0.021829	1	0.0761324	1	0.141713	1	0.238039
	30min	0.97594	0.0857799	0.991433	0.115683	0.909091	0.182499	0.944309	0.0615864
	1 h	1.11878	0.0963422	1.06682	0.121439	0.904545	0.212278	1.06585	0.0416066
	2 h	0.90601	0.0864662	1.11153	0.260815	1.20303	0.3511	1.21463	0.215574
	4 h	0.724311	0.12032	1.0394	0.187628	0.440909	0.234917	0.918293	0.0950516
	6 h	0.401982	0.179515	0.335845	0.00854387	0.185606	0.0882055	0.527845	0.247116
Survival rates		Haploid w/o gLD			Haploid w/ gLD			Diploid w/o gLD			Diploid w/ gLD
		Three repeats of survival rates%			Three repeats of survival rates%			Three repeats of survival rates%			Three repeats of survival rates%
42°C	0	0.984962	1.02504	0.99	0.919626	1.00935	1.07103	0.836364	1.08182	1.08182	0.987805	0.768293	1.2439
	30min	1.00639	0.845113	1.27105	1.23925	1.1271	1.54206	1	1.27273	1.04091	0.83939	1.19744	1.01707
	1 h	0.708647	1.30827	1.36466	0.888785	0.748598	1.41308	0.777273	1.20909	1.01818	0.753659	1.1122	1.00244
	2 h	0.924812	1.11278	1.05263	0.841121	0.731776	1.30093	0.786364	0.918182	0.963636	0.97525	1.09024	1.18659
	4 h	0.513158	0.479323	0.441729	1.17757	0.625234	1.07103	0.179545	0.195455	0.336364	0.439024	0.768293	0.973171
	6 h	0.17511	0.196586	0.280837	0.245425	0.26803	0.213132	0.0795455	0.142045	0.160985	0.472155	1.03148	0.523002
		Haploid w/o gLD		Haploid w/ gLD		Diploid w/o gLD		Diploid w/ gLD
		Average	SD	Average	SD	Average	SD	Average	SD
42°C	0	1	0.021829	1	0.0761324	1	0.141713	1	0.238039
	30min	1.04085	0.215051	1.3028	0.214652	1.10455	0.147079	1.01797	0.179026
	1 h	1.12719	0.363567	1.01682	0.350258	1.00152	0.216391	0.956098	0.183706
	2 h	1.03008	0.0959936	0.957944	0.302028	0.889394	0.0920758	1.08403	0.105805
	4 h	0.47807	0.0357308	0.957944	0.293019	0.237121	0.0863138	0.726829	0.269476
	6 h	0.217511	0.0558833	0.242196	0.027591	0.127525	0.0426171	0.675545	0.309293
Figure 3c
Cells treated with 1.0 ug/mL Amphotericin
		Three repeats of viable cells			Average	SD	P value
Haploid w/o gLD		74556	91500	86175	84077	8664.64	0.0173
Haploid w/ gLD		293942	209496	173227	225555	61939.1
Diploid w/o gLD		133522	154287	172828	153546	19663.5	0.0002
Diploid w/ gLD		305979	305687	318039	309902	7048.65
Figure 3d
10 mM LL-37		Four repeats of survival rates%				Average	SD	P value
Haploid w/o gLD		0.172758	0.212625	0.0664452	0.106312	0.139535	0.0655533	<0.0001
Haploid w/ gLD		38.5926	45.037	39.5556	40.2222	40.8519	2.8692
Diploid w/o gLD		1.05381	0.73991	0.134529	0.134529	0.515695	0.458409	<0.0001
Diploid w/ gLD		36.0624	34.9903	33.5283	37.8168	35.5994	1.80663
5 mM PACAP		Four repeats of survival rates%				Average	SD	P value
Haploid w/o gLD		0	0	0	0	0	0	<0.0001
Haploid w/ gLD		0.0888889	0.111111	0.111111	0.111111	0.105556	0.0111111
Diploid w/o gLD		0	0	0	0	0	0	ns
Diploid w/ gLD		0	0.0974659	0	0.0974659	0.0487329	0.056272

## Sheet: Figure 4
Figure 4a
Brain		Three repeats of CFUs/g			Average	SD	P value
Haploid w/o gLD		1060.68	845.146	580.709	828.844	240.4	0.0119
Haploid w/ gLD		2299.07	1550.87	2071.75	1973.9	383.58
Diploid w/o gLD		4491.05	5884.94	4542.09	4972.69	790.445	0.0002
Diploid w/ gLD		22319.8	23748.2	19794	21954	2002.3
Liver		Three repeats of CFUs/g			Average	SD	P value
Haploid w/o gLD		110491	111051	66768.2	96103.2	25406.4	0.0002
Haploid w/ gLD		355903	327817	324405	336042	17285.2
Diploid w/o gLD		182767	230460	215807	209678	24430.2	ns
Diploid w/ gLD		202922	210593	233268	215594	15779.2
Spleen		Three repeats of CFUs/g			Average	SD	P value
Haploid w/o gLD		3.00358e+06	2.72547e+06	3.28546e+06	3.00483e+06	279997	0.0180
Haploid w/ gLD		4.04233e+06	3.908e+06	4.80163e+06	4.25065e+06	481861
Diploid w/o gLD		2.52439e+06	1.7621e+06	1.74787e+06	2.01145e+06	444275	ns
Diploid w/ gLD		1.90442e+06	2.10029e+06	2.40469e+06	2.13647e+06	252091
Lung		Three repeats of CFUs/g			Average	SD	P value
Haploid w/o gLD		49194.2	53601.3	51952.5	51582.7	2226.7	0.0002
Haploid w/ gLD		469301	391783	380000	413695	48515.4
Diploid w/o gLD		173637	136514	88424.4	132858	42723.8	0.0028
Diploid w/ gLD		532356	393998	546960	491105	84413.1
Kidney		Three repeats of CFUs/g			Average	SD	P value
Haploid w/o gLD		130644	152347	113636	132209	19402.8	0.0019
Haploid w/ gLD		964441	1.38369e+06	995160	1.11443e+06	233692
Diploid w/o gLD		439261	323005	434084	398783	65677.2	0.0045
Diploid w/ gLD		1.03985e+06	1.0919e+06	792239	974663	160113
Figure 4b
Brain		Four repeats of CFUs/g				Average	SD	P value
Haploid w/ gLD		3202.94	5269.96	4178.8	2962.96	3903.67	1051.73	—
dga1Δ		801.187	1014.03	1009.5	914.573	934.821	100.197	0.0014
acs1Δ		1002.17	2651.58	3902.44	3922.92	2869.78	1379.74	ns
are2Δ		5564.5	7344.13	6057.3	4070.03	5758.99	1353.03	ns
Liver		Four repeats of CFUs/g				Average	SD	P value
Haploid w/ gLD		1.30292e+06	755556	944374	973946	994198	227414	—
dga1Δ		344176	403550	381280	400170	382294	27235.7	0.0018
acs1Δ		612887	585318	878049	494940	642799	164725	0.0464
are2Δ		566706	432568	464558	383423	461814	77481.8	0.0044
Spleen		Four repeats of CFUs/g				Average	SD	P value
Haploid w/ gLD		3.37114e+06	3.24943e+06	4.27407e+06	2.87456e+06	3.4423e+06	593418	—
dga1Δ		1.48472e+06	2.77223e+06	2.33547e+06	2.32932e+06	2.23043e+06	538655	0.0233
acs1Δ		2.62342e+06	3.10514e+06	3.02803e+06	3.26636e+06	3.00574e+06	273537	ns
are2Δ		2.63959e+06	1.52555e+06	2.58801e+06	2.52263e+06	2.31895e+06	531090	0.0303
Lung		Four repeats of CFUs/g				Average	SD	P value
Haploid w/ gLD		482645	609174	408029	527583	506858	84165.7	—
dga1Δ		140727	178994	146494	126638	148213	22150.7	0.0002
acs1Δ		220911	178393	314800	165674	219945	67503.7	0.0018
are2Δ		216648	439849	218519	178641	263414	119049	0.0156
Kidney		Four repeats of CFUs/g				Average	SD	P value
Haploid w/ gLD		815779	1.01964e+06	999009	799242	908417	117015	—
dga1Δ		497628	334005	508766	253069	398367	125558	0.0010
acs1Δ		583250	514808	614154	569195	570352	41518.7	0.0016
are2Δ		615664	465025	437592	410455	482184	91733.1	0.0012

## Sheet: Figure 5
Figure 5a
		Three repeats			Average	SD	P value
Haploid w/o gLD		3.36912	2.2334	2.81231	2.80495	0.567894	0.0003
Haploid w/ gLD		13.0165	12.2185	10.6278	11.9543	1.21612
Diploid w/o gLD		3.00994	4.32216	2.24803	3.19338	1.04916	<0.0001
Diploid w/ gLD		16.3791	16.5888	16.2599	16.4093	0.166531
Figure 5c
		Haploid w/o gLD		Haploid w/ gLD		P value
		MeanPeakIntensity	SD	MeanPeakIntensity	SD
Fatty Acyls (FA)		1.51567e+07	3.16771e+06	1.06707e+08	2.36352e+07	<0.0001
Glycerolipids (GL)		2.02004e+10	9.66365e+08	7.96227e+10	1.14884e+10	<0.0001
Glycerophospholipids(GP)		3.68709e+11	9.00617e+09	3.24435e+11	8.8134e+09	<0.0001
Prenol Lipids (PR)		2.89274e+08	1.97761e+07	1.05663e+08	3.90202e+07	<0.0001
Saccharolipids (SL)		5.5631e+09	1.71756e+08	1.17795e+10	1.10243e+09	<0.0001
Sphingolipids (SP)		2.93493e+08	8.23112e+07	9.65297e+08	1.43964e+08	<0.0001
Sterol Lipids (ST)		103310	25185.9	1.41899e+07	2.93621e+06	<0.0001
		Diploid w/o gLD		Diploid w/ gLD		P value
		MeanPeakIntensity	SD	MeanPeakIntensity	SD
Fatty Acyls (FA)		1.27939e+07	3.79117e+06	9.89118e+07	1.42722e+07	<0.0001
Glycerolipids (GL)		2.11002e+10	5.0274e+08	9.82567e+10	8.04376e+09	<0.0001
Glycerophospholipids(GP)		3.75451e+11	1.21885e+10	4.93108e+11	2.17113e+10	<0.0001
Prenol Lipids (PR)		2.72682e+08	4.9679e+07	1.29213e+08	4.92112e+07	0.0005
Saccharolipids (SL)		4.91436e+09	6.64099e+07	1.2428e+10	7.86474e+08	<0.0001
Sphingolipids (SP)		3.07549e+08	2.9119e+07	7.02141e+08	7.39658e+07	<0.0001
Sterol Lipids (ST)		71218.1	25926.6	2.24304e+07	2.41386e+06	<0.0001

## Sheet: Figure 7
Figure 7d
		Three repeats			Average	SD	P value
Haploid w/ gLD		14.019	12.5631	13.0289	13.2037	0.743512	—
dga1Δ		5.65323	3.9191	3.2482	4.27351	1.24107	0.0004
acs1Δ		5.77057	6.63877	7.06459	6.49131	0.659491	0.0003
are2Δ		5.58627	5.95812	3.57943	5.04127	1.27958	0.0007
Figure 7e
		Four repeats				Average	SD	P value
Haploid w/ gLD		2.26175	1.95679	2.7965	2.41945	2.35862	0.349423	—
dga1Δ		0.913131	1.04429	1.09096	1.24766	1.07401	0.138093	0.0005
acs1Δ		0.518737	0.728215	0.56945	0.799407	0.653953	0.131777	<0.0001
are2Δ		0.540702	0.658605	0.313607	0.381991	0.473726	0.155691	<0.0001

## Sheet: Figure S7
Figure S7b
		Six repeats of CFUs/infected skin area/mouse						Average	SD	P value
Haploid w/o gLD		72974.5	58243.6	123966	119207	32861.2	38753.5	74334.3	39303	<0.0001
Haploid w/ gLD		164688	200529	232287	256333	223667	237732	219206	32353.2
Diploid w/o gLD		31168.8	29610.4	30649.4	26753.2	30389.6	19220.8	27965.4	4560.4	<0.0001
Diploid w/ gLD		95893.5	105216	96426.2	83640.4	82308.5	83374	91143.2	9415.24

## Sheet: Figure S8
Figure S8a
		Haploid w/o gLD		Haploid w/ gLD		P value
		MeanPeakIntensity	SD	MeanPeakIntensity	SD
Fatty acid		1.51567e+07	3.16771e+06	1.06707e+08	2.36352e+07	<0.0001
Triacylglycerol		1.20469e+10	1.54834e+09	4.6617e+10	7.41695e+09	<0.0001
Steroid		103310	25185.9	1.41899e+07	2.93621e+06	<0.0001
Phosphatidyl serine		7.5302e+09	4.22274e+08	1.31115e+10	6.89081e+08	<0.0001
Glycosphingolipids		2.93493e+08	8.23112e+07	9.65297e+08	1.43964e+08	<0.0001
		Diploid w/o gLD		Diploid w/ gLD		P value
		MeanPeakIntensity	SD	MeanPeakIntensity	SD
Fatty acid		1.27939e+07	3.79117e+06	9.89118e+07	1.42722e+07	<0.0001
Triacylglycerol		1.11887e+10	4.28504e+08	5.047e+10	4.85762e+09	<0.0001
Steroid		71218.1	25926.6	2.24304e+07	2.41386e+06	<0.0001
Phosphatidyl serine		6.57414e+09	2.95059e+08	1.34687e+10	5.48019e+08	<0.0001
Glycosphingolipids		3.07549e+08	2.9119e+07	7.02141e+08	7.39658e+07	<0.0001
Figure S8b
Unsaturated fatty acid in Phosphatidyl choline
		Haploid w/o gLD		Haploid w/ gLD		P value
		MeanPeakIntensity	SD	MeanPeakIntensity	SD
(16:1/18:3)		3.37465e+07	4.14565e+06	4.6363e+06	567064	<0.0001
(17:1/18:2)		1.64246e+08	1.21834e+07	2.00253e+07	2.27279e+06	<0.0001
(18:2/17:2)		1.84215e+07	2.12181e+06	1.69391e+06	372045	<0.0001
(18:3/18:2)		8.83425e+07	7.70457e+06	1.44298e+07	1.77372e+06	<0.0001
(18:3/18:3)		1.29974e+07	1.53751e+06	1.42526e+06	192863	<0.0001
		Diploid w/o gLD		Diploid w/ gLD		P value
		MeanPeakIntensity	SD	MeanPeakIntensity	SD
(16:1/18:3)		3.85368e+07	3.62505e+06	6.92751e+06	1.80265e+06	<0.0001
(17:1/18:2)		1.93151e+08	1.31012e+07	3.07283e+07	4.56881e+06	<0.0001
(18:2/17:2)		2.34755e+07	2.43899e+06	2.52054e+06	493431	<0.0001
(18:3/18:2)		9.98791e+07	8.46743e+06	2.23216e+07	5.8225e+06	<0.0001
(18:3/18:3)		1.44452e+07	1.50107e+06	1.34795e+06	281047	<0.0001
Unsaturated fatty acid in Phosphatidyl ethanol amine
		Haploid w/o gLD		Haploid w/ gLD		P value
		MeanPeakIntensity	SD	MeanPeakIntensity	SD
(16:1/18:3)		9.66567e+06	505136	1.31929e+06	211098	<0.0001
(17:1/16:1)		1.81397e+07	1.98858e+06	3.57982e+06	647508	<0.0001
(17:1/18:2)		7.43304e+07	3.23297e+06	1.17419e+07	2.54084e+06	<0.0001
(18:2/17:2)		9.72396e+06	580776	1.02569e+06	264446	<0.0001
(18:3/18:3)		4.79921e+06	480056	489228	61130	<0.0001
		Diploid w/o gLD		Diploid w/ gLD		P value
		MeanPeakIntensity	SD	MeanPeakIntensity	SD
(16:1/18:3)		1.01912e+07	1.03599e+06	2.13159e+06	319592	<0.0001
(17:1/16:1)		2.16093e+07	1.82889e+06	4.83929e+06	932532	<0.0001
(17:1/18:2)		8.95497e+07	7.02342e+06	1.49193e+07	3.30313e+06	<0.0001
(18:2/17:2)		1.1483e+07	1.38549e+06	1.37967e+06	362366	<0.0001
(18:3/18:3)		4.849e+06	579542	478062	125121	<0.0001

## Sheet: Figure  S10
Figure S10
		Haploid w/ gLD			dga1Δ			acs1Δ			are2Δ
		Three repeats			Three repeats			Three repeats			Three repeats
Silica Gel	0 d	51760.6	51760.6	46478.9	41972.5	55045.9	52981.7	45491.8	51639.3	52868.9	47496.9	51627	50876.1
	4 d	50440.1	48591.5	45950.7	20126.1	22706.4	24254.6	35963.1	33196.7	34118.9	22246.6	22809.8	18022.5
	7 d	31162	32042.3	32218.3	12041.3	10665.1	12385.3	15368.9	25204.9	23360.7	16051.3	13610.8	12015
	10 d	5017.61	3609.15	2992.96	1548.17	2064.22	1376.15	1844.26	1536.89	1844.26	1783.48	1924.28	2018.15
	14 d	1320.42	1098.59	1246.48	474.771	412.844	454.128	258.197	221.311	221.311	208.385	219.65	214.018
	19 d	764.789	754.225	802.817	396.33	326.147	425.229	162.295	103.279	154.918	94.6183	97.9975	92.3655
	30 d	118.907	123.456	142.766	111.03	111.104	107.876	103.299	118.624	62.6691	14.735	11.4567	14.8393
		Haploid w/ gLD		dga1Δ		acs1Δ		are2Δ		P value
		Mean	SD	Mean	SD	Mean	SD	Mean	SD	for dga1Δ	for acs1Δ	for are2Δ
Silica Gel	0 d	50000	3049.39	50000	7028.24	50000	3952.32	50000	2200.05
	4 d	48327.5	2256.34	22362.4	2085.61	34426.2	1408.58	21026.3	2616.53	0.0001	0.0008	0.0002
	7 d	31807.5	565.942	11697.2	910.236	21311.5	5228.42	13892.4	2032.83	<0.0001	0.0259	0.0001
	10 d	3873.24	1037.84	1662.84	358.085	1741.8	177.464	1908.64	118.114	0.0252	0.0248	0.0311
	14 d	1221.83	112.951	447.248	31.5315	233.607	21.2957	214.018	5.63204	0.0003	0.0001	0.0001
	19 d	773.944	25.5567	382.569	50.9546	140.164	32.1558	94.9937	2.83473	0.0003	<0.0001	<0.0001
	30 d	128.377	12.6679	110.003	1.84264	94.8639	28.9152	13.677	1.92356	ns	ns	0.0001
		Haploid w/ gLD			dga1Δ			acs1Δ			are2Δ
		Three repeats			Three repeats			Three repeats			Three repeats
Medical tape	0 d	46192.1	54139.1	49668.9	51968.5	49606.3	48425.2	57786.9	43032.8	49180.3	47134.4	59585	43280.6
	4 d	33526.5	33154	33526.5	26131.9	32332.7	29232.3	20286.9	26741.8	20286.9	12005.9	6892.29	8003.95
	7 d	16887.4	14652.3	19122.5	9744.09	6200.79	8562.99	22131.1	12295.1	15368.9	5928.85	5484.19	5780.63
	10 d	5960.26	5960.26	6084.44	442.913	442.913	442.913	1844.26	2151.64	1229.51	296.443	370.553	444.664
	14 d	864.238	908.94	625.828	301.181	460.63	372.047	1881.15	1991.8	2065.57	426.877	480.237	391.304
	19 d	330.363	231.412	362.883	272.835	206.693	120.472	678.689	634.426	663.934	142.596	128.063	141.862
	30 d	43.6543	164.293	167.632	95.2639	183.809	72.1022	112.311	220.653	179.816	81.3474	86.8484	81.8892
		Haploid w/ gLD		dga1Δ		acs1Δ		are2Δ		P value
		Mean	SD	Mean	SD	Mean	SD	Mean	SD	for dga1Δ	for acs1Δ	for are2Δ
Medical tape	0 d	50000	3983.84	50000	1804.16	50000	7411.12	50000	8521.55
	4 d	33402.3	215.073	29232.3	3100.39	22438.5	3726.75	8967.39	2689.51	ns	0.0070	<0.0001
	7 d	16887.4	2235.1	8169.29	1804.16	16598.4	5031.98	5731.23	226.412	0.0063	ns	0.0010
	10 d	6001.66	71.6908	442.913	0	1741.8	469.526	370.553	74.1107	<0.0001	0.0001	<0.0001
	14 d	799.669	152.201	377.953	79.8883	1979.51	92.8258	432.806	44.7619	0.0132	0.0003	0.0161
	19 d	308.219	68.4756	200	76.4013	659.016	22.5373	137.507	8.18678	ns	0.0011	0.0128
	30 d	125.193	70.6345	117.058	58.9564	170.926	54.7152	83.3617	3.03177	ns	ns	ns
		Haploid w/ gLD			dga1Δ			acs1Δ			are2Δ
		Three repeats			Three repeats			Three repeats			Three repeats
Medical mask	0 d	50185.9	50185.9	49628.3	54850.7	48134.3	47014.9	48461.5	49615.4	51923.1	51063.8	48191.5	50744.7
	4 d	48094.8	42239.8	36803	31903	29384.3	31903	34615.4	26826.9	34615.4	23457.4	22978.7	21303.2
	7 d	14777	13940.5	15055.8	8395.52	6716.42	5597.01	13846.2	12115.4	13846.2	15159.6	16436.2	17234
	10 d	2509.29	3485.13	2927.51	1119.4	1399.25	1679.1	1153.85	1153.85	1730.77	478.723	398.936	638.298
	14 d	719.331	685.874	602.23	570.896	604.478	638.06	311.538	276.923	346.154	268.085	277.66	191.489
	19 d	535.316	568.773	468.401	214.925	208.209	208.209	276.923	276.923	346.154	202.979	260.426	218.298
	30 d	105.04	90.3754	94.0985	34.9584	31.4006	59.5978	51.9793	53.1999	93.4222	15.0629	11.7408	26.825
		Haploid w/ gLD		dga1Δ		acs1Δ		are2Δ		P value
		Mean	SD	Mean	SD	Mean	SD	Mean	SD	for dga1Δ	for acs1Δ	for are2Δ
Medical mask	0 d	50000	321.943	50000	4237.99	50000	1762.53	50000	1574.32
	4 d	42379.2	5647.2	31063.4	1454.15	32019.2	4496.67	22579.8	1131.18	0.0283	ns	0.0040
	7 d	14591.1	580.39	6902.99	1408.55	13269.2	999.26	16276.6	1046.4	0.0009	ns	ns
	10 d	2973.98	489.575	1399.25	279.851	1346.15	333.087	505.319	121.877	0.0084	0.0089	0.0011
	14 d	669.145	60.3159	604.478	33.5821	311.538	34.6154	245.745	47.2297	ns	0.0009	0.0007
	19 d	524.164	51.1068	210.448	3.87773	300	39.9704	227.234	29.7477	0.0004	0.0039	0.001
	30 d	96.5047	7.62277	41.9856	15.356	66.2004	23.5826	17.8762	7.92587	0.0053	ns	0.0002
		Haploid w/ gLD			dga1Δ			acs1Δ			are2Δ
		Three repeats			Three repeats			Three repeats			Three repeats
Medical glove	0 d	44837	54619.6	50543.5	46753.2	48051.9	55194.8	47368.4	56477.7	46153.8	49361	48881.8	51757.2
	4 d	19870.9	18648.1	20176.6	22402.6	19480.5	27759.7	32793.5	39625.5	34615.4	51397.8	47084.7	45647
	7 d	5298.91	4687.5	5706.52	11688.3	12013	9740.26	9109.31	8502.02	7591.09	15335.5	12460.1	17971.2
	10 d	917.12	713.315	815.217	162.338	162.338	162.338	1366.4	1214.57	1518.22	1198.08	1078.27	1317.89
	14 d	195.652	171.196	195.652	77.9221	58.4416	77.9221	91.0931	72.8745	91.0931	244.409	186.901	215.655
	19 d	92.9348	80.7065	95.3804	38.961	31.1688	42.8571	10.9312	7.28745	10.9312	46.0064	28.754	43.131
	30 d	9.89697	7.04643	8.66168	22.2403	24.975	16.3711	8.89581	4.53814	0.95686	4.98874	4.51783	7.39323
		Haploid w/ gLD		dga1Δ		acs1Δ		are2Δ		P value
		Mean	SD	Mean	SD	Mean	SD	Mean	SD	for dga1Δ	for acs1Δ	for are2Δ
Medical glove	0 d	50000	4913.9	50000	4545.45	50000	5642.66	50000	1540.52
	4 d	19565.2	808.823	23214.3	4198.87	35678.1	3537.81	48043.1	2992.81	ns	0.0015	<0.0001
	7 d	5230.98	512.896	11147.2	1229.2	8400.81	764.153	15255.6	2756.46	0.0015	0.0040	0.0035
	10 d	815.217	101.902	162.338	0	1366.4	151.822	1198.08	119.808	0.0004	0.0064	0.0135
	14 d	187.5	14.12	71.4286	11.2471	85.0202	10.5185	215.655	28.754	0.0004	0.0005	ns
	19 d	89.6739	7.86167	37.6623	5.9514	9.7166	2.10371	39.2971	9.24312	0.0008	<0.0001	0.0020
	30 d	8.53503	1.42949	21.1955	4.39607	4.79694	3.9758	5.63327	1.54225	0.009	ns	ns
